# Supplementary material for: RedCom: A strategy for reduced metabolic modeling of complex microbial communities and its application for analyzing experimental datasets from anaerobic digestion
Source: PLoS Comput Biol. 2019 Feb 1;15(2):e1006759. doi: 10.1371/journal.pcbi.1006759 (PMC6373973; doi:10.1371/journal.pcbi.1006759)
Supplement: S1 Table — (XLSX) [file pcbi.1006759.s009.xlsx]

## Sheet: D. vulgaris
metabolite identifier	metabolite name	type		reaction name	reaction	lower bound	upper bound
Prot	Proteins	internal		Ala_Synth	1 Pyr + 1 Glu = 1 alKG + 1 Ala	0	Inf
RNA	RNA	internal		Arg_Synth	1 AcCoA + 4 ATP + 1 NADPH + 1 CO2 + 1 N + 1 Asp + 2 Glu = 1 alKG + 1 Fum + 1 Ac + 1 Arg	0	Inf
DNA	DNA	internal		Asn_Synth	2 ATP + 1 N + 1 Asp = 1 Asn	0	Inf
Lip	Lipids	internal		Asp_synth	1 OxA + 1 Glu = 1 alKG + 1 Asp	0	Inf
LPS	Lipopolysaccharide	internal		Cys_Synth	1 AcCoA + 1 S + 1 Ser = 1 Ac + 1 Cys	0	Inf
PepGly	Peptidoglykane	internal		Gln_Synth	1 ATP + 1 N + 1 Glu = 1 Gln	0	Inf
Glyc	Glycogen	internal		Glu_synth	1 alKG + 1 NADPH + 1 N = 1 Glu	0	Inf
PolyPhos	Polyphosphat	internal		Gly_Synth	1 Ser = 1 MTHF + 1 Gly	0	Inf
G6P	Glucose-6-Phosphate	internal		His_Synth	1 ATP + 1 PRPP + 1 Gln = 1 alKG + 2 NADH + 1 His	0	Inf
F6P	Fructose-6-Phosphate	internal		Ile_Synth	1 Pyr + 1 NADPH + 1 Glu + 1 Thr = 1 alKG + 1 CO2 + 1 N + 1 Ile	0	Inf
F16P	Fructose-1,6-bisphosphate	internal		Leu_Synth	2 Pyr + 1 AcCoA + 1 NADPH + 1 Glu = 1 alKG + 1 NADH + 2 CO2 + 1 Leu	0	Inf
DHAP	Dihydroxyaceton-phosphate	internal		Lys_Synth	1 di_am_pim = 1 CO2 + 1 Lys	0	Inf
Glyc3P	Glycerol_3_Phosphate	internal		Met_Synth	1 SuccCoA + 1 ATP + 2 NADPH + 1 MTHF + 1 Cys + 1 Asp = 1 Pyr + 1 Succ + 1 N + 1 Met	0	Inf
G3P	Glyceraldehyde-3-phosphate	internal		Phe_Synth	1 Chor + 1 Glu = 1 alKG + 1 CO2 + 1 Phe	0	Inf
DPG	Diphosphoglycerate	internal		Pro_Synth	1 ATP + 2 NADPH + 1 Glu = 1 Pro	0	Inf
3PG	3-Phosphoglycerate	internal		Ser_Synth	1 3PG + 1 Glu = 1 alKG + 1 NADH + 1 Ser	0	Inf
2PG	2-Phosphoglycerate	internal		Thr_Synth	2 ATP + 2 NADPH + 1 Asp = 1 Thr	0	Inf
PEP	Phosphoenolpyruvate	internal		Trp_Synth	1 Chor + 1 PRPP + 1 Gln + 1 Ser = 1 G3P + 1 Pyr + 1 CO2 + 1 Glu + 1 Trp	0	Inf
Pyr	Pyruvat	internal		Tyr_Synth	1 Chor + 1 Glu = 1 alKG + 1 NADH + 1 CO2 + 1 Tyr	0	Inf
AcCoA	Acetyl_CoA	internal		Val_Synth	2 Pyr + 1 NADPH + 1 Glu = 1 alKG + 1 CO2 + 1 Val	0	Inf
Cit	Citrate	internal		2PG::PEP	1 2PG = 1 PEP	-Inf	Inf
ICit	Iso-Citrate	internal		3PG::2PG	1 3PG = 1 2PG	-Inf	Inf
alKG	alpha-Ketoglutarate(=Oxoglutarate)	internal		AcCoA::AcP	1 AcCoA = 1 AcP	-Inf	Inf
SuccCoA	Succinyl-Coenzym-A	internal		AcP::Ac	1 AcP = 1 ATP + 1 Ac	-Inf	Inf
Succ	Succinate	internal		Adh::Eth	1 Eth = 1 NADH + 1 Adh	-Inf	Inf
Fum	Fumarate	internal		ADPGlc_Synth	1 G6P + 1 ATP = 1 ADPGlc	0	Inf
Mal	Malate	internal		ATPmaint	1 ATP =	4.3	Inf
OxA	Oxalacetate	internal		ATPSynth	3 H_ex = 1 ATP	-Inf	Inf
R5P	Ribose-5-Phosphate	internal		avg_FS_Synth	8.24 AcCoA + 7.24 ATP + 13.91 NADPH = 1 avg_FS	0	Inf
Rl5P	Ribulose-5-Phosphate	internal		C14_0_FS_Synth	7 AcCoA + 6 ATP + 12 NADPH = 1 C14_0_FS	0	Inf
E4P	Erythrose-4-Phosphate	internal		CDPEth_Synth	1 3PG + 3 ATP + 1 NADPH + 1 N = 1 NADH + 1 CDPEth	0	Inf
X5P	Xylolose-5-Phosphate	internal		Chor_Synth	2 PEP + 1 E4P + 1 ATP + 1 NADPH = 1 Chor	0	Inf
S7P	Seduheptulose-7-Phosphate	internal		Cit::ICit	1 Cit = 1 ICit	-Inf	Inf
PGluc	6-Phospho-Gluconate	internal		CMP_KDO_Synth	1 PEP + 1 R5P + 2 ATP = 1 CMP_KDO	0	Inf
KetoPGluc	2-Keto-3-desoxy-6-phosphogluconate	internal		dATP_Synth	1 NADPH + 1 rATP = 1 dATP	0	Inf
ATP	Adenosintriphosphate	internal		dCTP_Synth	1 NADPH + 1 rCTP = 1 dCTP	0	Inf
NADH	NADH	internal		dGTP_Synth	1 NADPH + 1 rGTP = 1 dGTP	0	Inf
NADPH	NADPH	internal		DHAP::G3P	1 DHAP = 1 G3P	-Inf	Inf
QuiH2	Ubichinon_red	internal		DHAP::Glyc3P	1 DHAP + 1 NADH = 1 Glyc3P	-Inf	Inf
H_ex	extraplasmatic_protons	internal		di_am_pim_Synth	1 Pyr + 1 SuccCoA + 1 ATP + 2 NADPH + 1 Asp + 1 Glu = 1 alKG + 1 Succ + 1 di_am_pim	0	Inf
CO2	Carbon_dioxide	internal		DPG::3PG	1 DPG = 1 3PG + 1 ATP	-Inf	Inf
N	Nitrogen(NH4)	internal		dTTP_Synth	2 NADPH + 1 MTHF + 1 rUTP = 1 dTTP	0	Inf
S	Sulfur(SO4)	internal		F16P::F6P	1 F16P = 1 F6P	0	Inf
Glycol	Glycerol	internal		F16P::T3P	1 F16P = 1 DHAP + 1 G3P	-Inf	Inf
AcP	Acetyl-P	internal		F6P::F16P	1 F6P + 1 ATP = 1 F16P	0	Inf
Ac	Acetate	internal		Fum::Mal	1 Fum = 1 Mal	-Inf	Inf
Form	Formate	internal		Fum::Succ	1 Fum + 1 QuiH2 = 1 Succ	0	Inf
Lac	Lactate	internal		G3P::DPG	1 G3P = 1 DPG + 1 NADH	-Inf	Inf
Adh	Acetaldehyde	internal		G6P::F6P	1 G6P = 1 F6P	-Inf	Inf
Eth	Ethanol	internal		Glyc::Glyc3P	1 ATP + 1 Glycol = 1 Glyc3P	0	Inf
Chor	Chorismat	internal		ICit::alKG	1 ICit = 1 alKG + 1 NADPH + 1 CO2	-Inf	Inf
PRPP	_5-Phosphoribosyl-1-Pyrophosphat	internal		KetoPGluc::G3P_Pyr	1 KetoPGluc = 1 G3P + 1 Pyr	-Inf	Inf
MTHF	_5_10_Methylen-Tetrahydrofolat	internal		MTHF_Synth	1 ATP + 1 NADPH = 1 MTHF	-Inf	Inf
Ala	Alanin	internal		NDPHep_Synth	1.5 G6P + 1 ATP = 4 NADPH + 1 NDPHep	0	Inf
Cys	Cystein	internal		OH_myr_ac_Synth	7 AcCoA + 6 ATP + 11 NADPH = 1 OH_myr_ac	0	Inf
Asp	Aspartate	internal		PEP::PYR	1 PEP = 1 Pyr + 1 ATP	0	Inf
Glu	Glutamate	internal		PGluc::Rl5P	1 PGluc = 1 Rl5P + 1 NADPH + 1 CO2	0	Inf
Phe	Phenylalanin	internal		PRPP_Synth	1 R5P + 2 ATP = 1 PRPP	0	Inf
Gly	Glycin	internal		Pyr::PEP	1 Pyr + 2 ATP = 1 PEP	0	Inf
His	Histidin	internal		rATP_Synth	5 ATP + 1 CO2 + 1 PRPP + 2 MTHF + 2 Asp + 1 Gly + 2 Gln = 2 Fum + 1 NADPH + 2 Glu + 1 rATP	0	Inf
Ile	Isoleucin	internal		rCTP_Synth	1 ATP + 1 Gln + 1 rUTP = 1 Glu + 1 rCTP	0	Inf
Lys	Lysin	internal		rGTP_Synth	6 ATP + 1 CO2 + 1 PRPP + 2 MTHF + 1 Asp + 1 Gly + 3 Gln = 2 Fum + 1 NADH + 1 NADPH + 3 Glu + 1 rGTP	0	Inf
Leu	Leucin	internal		Rl5P::R5P	1 Rl5P = 1 R5P	-Inf	Inf
Met	Methionin	internal		Rl5P::X5P	1 Rl5P = 1 X5P	-Inf	Inf
Asn	Asparagin	internal		rUTP_Synth	4 ATP + 1 N + 1 PRPP + 1 Asp = 1 NADH + 1 rUTP	0	Inf
Pro	Prolin	internal		Succ::Fum	1 Succ = 1 Fum + 1 QuiH2	0	Inf
Gln	Glutamin	internal		SuccCoA::Succ	1 SuccCoA = 1 Succ + 1 ATP	-Inf	Inf
Arg	Arginin	internal		TDPGlcs_Synth	1 F6P + 2 ATP + 1 N = 1 TDPGlcs	0	Inf
Ser	Serin	internal		Transaldo	1 G3P + 1 S7P = 1 F6P + 1 E4P	-Inf	Inf
Thr	Threonin	internal		TransHydro	1 NADH + 1 H_ex = 1 NADPH	0	Inf
Val	Valin	internal		Transket1	1 R5P + 1 X5P = 1 G3P + 1 S7P	-Inf	Inf
Trp	Tryptophan	internal		Transket2	1 E4P + 1 X5P = 1 F6P + 1 G3P	-Inf	Inf
Tyr	Tyrosin	internal		UDPGlc_Synth	1 G6P + 1 ATP = 1 UDPGlc	0	Inf
rATP	ATP_for_RNA_Synth	internal		UDP_NAG_Synth	1 F6P + 1 AcCoA + 1 ATP + 1 Gln = 1 Glu + 1 UDP_NAG	0	Inf
rGTP	GTP_for_RNA_Synth	internal		UDP_NAM_Synth	1 PEP + 1 NADPH + 1 UDP_NAG = 1 UDP_NAM	0	Inf
rCTP	CTP_for_RNA_Synth	internal		Ac_ex	1 Ac = 1 Ac_EX	0	50
rUTP	UTP_for_RNA_Synth	internal		CO2_ex	1 CO2 = 1 CO2_EX	0	Inf
dATP	ATP_for_DNA_Synth	internal		Eth_up	1 Eth_EX = 1 Eth	0	Inf
dGTP	GTP_for_DNA_Synth	internal		Form_ex	1 Form = 1 Form_EX	0	Inf
dCTP	CTP_for_DNA_Synth	internal		Lac_ex	1 H_ex + 1 Lac_EX = 1 Lac	0	Inf
dTTP	TTP_for_DNA_Synth	internal		N_up	= 1 N	0	Inf
avg_FS	av_fatty_acid	internal		S_up	4 ATP + 4 NADPH = 1 S	0	Inf
UDPGlc	UDP_glucose	internal		Pyr::OxA	1 Pyr + 1 ATP + 1 CO2 = 1 OxA	0	Inf
CDPEth	CDP_ethanolamine	internal		Mal::Pyr	1 Mal = 1 Pyr + 1 NADPH + 1 CO2	-Inf	Inf
OH_myr_ac	OH_myristic_Acid	internal		Ac::AcCoA	2 ATP + 1 Ac = 1 AcCoA	0	Inf
C14_0_FS	C_14:0_Fatty_acid	internal		Ac::Adh	1 Adh = 1 Ac + 1 Fd_red	0	Inf
CMP_KDO	CMP_KDO	internal		H2S_ex	1 H2S = 1 H2S_EX	0	Inf
NDPHep	NDP_Heptose	internal		Sulfatreduktion	2 ATP + 1 SO4 + 4 H2 = 9 H_ex + 1 H2S	0	Inf
TDPGlcs	TDP_glucosamine	internal		SO4_up	1 SO4_EX = 1 SO4	0	Inf
UDP_NAG	UDP_acetylglucosamine	internal		H2_up	1 H2_EX = 1 H2	0	Inf
UDP_NAM	UDP_N_acetylmuramic_acid	internal		AcCoA::Cit	1 AcCoA + 1 OxA = 1 Cit	-Inf	Inf
di_am_pim	Diaminopimelate	internal		Pyr::AcCoA	1 Pyr = 1 AcCoA + 1 Form	0	Inf
ADPGlc	Glycogen_Monomere	internal		Lac::Pyr2	1 Lac = 1 Pyr + 1 RSH2	0	Inf
H2S	Hydrogen_sulfide	internal		Ac_up	1 Ac_EX = 1 Ac	0	Inf
SO4	Sulfate	internal		H2_out	1 H2 = 1 H2_EX	0	Inf
H2	Hydrogen	internal		Eth_out	1 Eth = 1 Eth_EX	0	Inf
Fd_red	Ferredoxin_red	internal		Pyr_up	1 H_ex + 1 Pyr_EX = 1 Pyr	0	Inf
RSH2	Thiol-Disulfide-Elektronendor	internal		AcCoA::Adh	1 AcCoA + 1 Fd_red = 1 Adh	0	Inf
BM	Biomass	internal		0Pyr::AcCoA	1 Pyr = 1 AcCoA + 1 CO2 + 1 Fd_red	-Inf	Inf
H2_EX	hydrogen_external	external		NADH::Fd_red	1 NADH = 0.5 Fd_red + 0.5 RSH2	-Inf	Inf
Ac_EX	acetate_external	external		RSH2::H2	2 H_ex + 1 RSH2 = 1 H2	-Inf	Inf
CO2_EX	carbon_dioxide_external	external		Succ_ex	1 Succ =	0	Inf
Form_EX	formate_external	external		Fdred::H2	1 Fd_red = 1 H_ex + 1 H2	-Inf	Inf
SO4_EX	sulfate_external	external		Fdred::Form	1 CO2 + 1 Fd_red = 1 H_ex + 1 Form	0	Inf
H2S_EX	hydrogensulfide_external	external		BM_Synth	0.64 Prot + 0.185 RNA + 0.03 DNA + 0.1 Lip + 0.015 LPS + 0.015 PepGly + 0.015 Glyc = 1 BM	0	Inf
Eth_EX	ethanol_external	external		mue	1 BM = 1 BM_tot	0	Inf
Lac_EX	lactate_external	external		Prot_Synth	39.9455 ATP + 0.88727 Ala + 0.15818 Cys + 0.41636 Asp + 0.45455 Glu + 0.32 Phe + 1.0582 Gly + 0.16364 His + 0.50182 Ile + 0.59273 Lys + 0.77818 Leu + 0.26546 Met + 0.41636 Asn + 0.38182 Pro + 0.45455 Gln + 0.51091 Arg + 0.37273 Ser + 0.43818 Thr + 0.73091 Val + 0.09818 Trp + 0.23818 Tyr = 1 Prot	0	Inf
Pyr_EX	pyruvate_external	external		RNA_Synth	1.2488 ATP + 0.80488 rATP + 0.99024 rGTP + 0.61436 rCTP + 0.66341 rUTP = 1 RNA	0	Inf
BM_tot	total_biomass	external		DNA_Synth	4.4129 ATP + 0.7968 dATP + 0.8194 dGTP + 0.8194 dCTP + 0.7968 dTTP = 1 DNA	0	Inf
				Lip_Synth	1.4176 Glyc3P + 2.8352 ATP + 1.4176 Ser + 2.8352 avg_FS = 1 Lip	-Inf	Inf
				LPS_Synth	0.46176 UDPGlc + 0.69118 CDPEth + 0.69118 OH_myr_ac + 0.69118 C14_0_FS + 0.69118 CMP_KDO + 0.69118 NDPHep + 0.46176 TDPGlcs = 1 LPS	0	Inf
				PepGly_Synth	5.52 ATP + 2.208 Ala + 1.104 Glu + 1.104 UDP_NAG + 1.104 UDP_NAM + 1.104 di_am_pim = 1 PepGly	0	Inf
				Glyc_Synth	6.16 ADPGlc = 1 Glyc	0	Inf
				PolyPhos_Synth	12.66 ATP = 1 PolyPhos	0	Inf
				CO2_up	1 CO2_EX = 1 CO2	0	Inf

## Sheet: DV SBML
<?xml version="1.0" encoding="UTF-8"?>
<sbml xmlns="http://www.sbml.org/sbml/level3/version1/core" level="3" version="1" fbc:required="false" xmlns:fbc="http://www.sbml.org/sbml/level3/version1/fbc/version2">
<model id="CNA_DV" name="DV" fbc:strict="true">
<listOfCompartments>
<compartment id="External_Species" constant="true"/>
<compartment id="Internal_Species" constant="true"/>
</listOfCompartments>
<listOfSpecies>
<species id="Prot" name="Proteine" boundaryCondition="false" compartment="Internal_Species" constant="false" hasOnlySubstanceUnits="false"/>
<species id="RNA" name="RNA" boundaryCondition="false" compartment="Internal_Species" constant="false" hasOnlySubstanceUnits="false"/>
<species id="DNA" name="DNA" boundaryCondition="false" compartment="Internal_Species" constant="false" hasOnlySubstanceUnits="false"/>
<species id="Lip" name="Lipide" boundaryCondition="false" compartment="Internal_Species" constant="false" hasOnlySubstanceUnits="false"/>
<species id="LPS" name="Lipopolysaccharide" boundaryCondition="false" compartment="Internal_Species" constant="false" hasOnlySubstanceUnits="false"/>
<species id="PepGly" name="Peptidoglykane" boundaryCondition="false" compartment="Internal_Species" constant="false" hasOnlySubstanceUnits="false"/>
<species id="Glyc" name="Glycogen" boundaryCondition="false" compartment="Internal_Species" constant="false" hasOnlySubstanceUnits="false"/>
<species id="PolyPhos" name="Polyphosphat" boundaryCondition="false" compartment="Internal_Species" constant="false" hasOnlySubstanceUnits="false"/>
<species id="G6P" name="Glucose-6-Phosphate" boundaryCondition="false" compartment="Internal_Species" constant="false" hasOnlySubstanceUnits="false"/>
<species id="F6P" name="Fructose-6-Phosphate" boundaryCondition="false" compartment="Internal_Species" constant="false" hasOnlySubstanceUnits="false"/>
<species id="F16P" name="Fructose-1,6-bisphosphat" boundaryCondition="false" compartment="Internal_Species" constant="false" hasOnlySubstanceUnits="false"/>
<species id="DHAP" name="Dihydroxyaceton-phosphate" boundaryCondition="false" compartment="Internal_Species" constant="false" hasOnlySubstanceUnits="false"/>
<species id="Glyc3P" name="Glycerol_3_Phosphat" boundaryCondition="false" compartment="Internal_Species" constant="false" hasOnlySubstanceUnits="false"/>
<species id="G3P" name="Glyceraldehyde-3-phosphate" boundaryCondition="false" compartment="Internal_Species" constant="false" hasOnlySubstanceUnits="false"/>
<species id="DPG" name="Diphosphoglycerate" boundaryCondition="false" compartment="Internal_Species" constant="false" hasOnlySubstanceUnits="false"/>
<species id="3PG" name="3-Phosphoglycerate" boundaryCondition="false" compartment="Internal_Species" constant="false" hasOnlySubstanceUnits="false"/>
<species id="2PG" name="2-Phosphoglycerate" boundaryCondition="false" compartment="Internal_Species" constant="false" hasOnlySubstanceUnits="false"/>
<species id="PEP" name="Phosphoenolpyruvate" boundaryCondition="false" compartment="Internal_Species" constant="false" hasOnlySubstanceUnits="false"/>
<species id="Pyr" name="Pyruvat" boundaryCondition="false" compartment="Internal_Species" constant="false" hasOnlySubstanceUnits="false"/>
<species id="AcCoA" name="Acetyl_CoA" boundaryCondition="false" compartment="Internal_Species" constant="false" hasOnlySubstanceUnits="false"/>
<species id="Cit" name="Citrate" boundaryCondition="false" compartment="Internal_Species" constant="false" hasOnlySubstanceUnits="false"/>
<species id="ICit" name="Iso-Citrate" boundaryCondition="false" compartment="Internal_Species" constant="false" hasOnlySubstanceUnits="false"/>
<species id="alKG" name="alpha-Ketoglutarate(=Oxoglutarate)" boundaryCondition="false" compartment="Internal_Species" constant="false" hasOnlySubstanceUnits="false"/>
<species id="SuccCoA" name="Succinyl-Coenzym-A" boundaryCondition="false" compartment="Internal_Species" constant="false" hasOnlySubstanceUnits="false"/>
<species id="Succ" name="Succinate" boundaryCondition="false" compartment="Internal_Species" constant="false" hasOnlySubstanceUnits="false"/>
<species id="Fum" name="Fumarate" boundaryCondition="false" compartment="Internal_Species" constant="false" hasOnlySubstanceUnits="false"/>
<species id="Mal" name="Malate" boundaryCondition="false" compartment="Internal_Species" constant="false" hasOnlySubstanceUnits="false"/>
<species id="OxA" name="Oxalacetate" boundaryCondition="false" compartment="Internal_Species" constant="false" hasOnlySubstanceUnits="false"/>
<species id="R5P" name="Ribose-5-Phosphate" boundaryCondition="false" compartment="Internal_Species" constant="false" hasOnlySubstanceUnits="false"/>
<species id="Rl5P" name="Ribulose-5-Phosphate" boundaryCondition="false" compartment="Internal_Species" constant="false" hasOnlySubstanceUnits="false"/>
<species id="E4P" name="Erythrose-4-Phosphate" boundaryCondition="false" compartment="Internal_Species" constant="false" hasOnlySubstanceUnits="false"/>
<species id="X5P" name="Xylolose-5-Phosphate" boundaryCondition="false" compartment="Internal_Species" constant="false" hasOnlySubstanceUnits="false"/>
<species id="S7P" name="Seduheptulose-7-Phosphate" boundaryCondition="false" compartment="Internal_Species" constant="false" hasOnlySubstanceUnits="false"/>
<species id="PGluc" name="6-Phospho-Gluconate" boundaryCondition="false" compartment="Internal_Species" constant="false" hasOnlySubstanceUnits="false"/>
<species id="KetoPGluc" name="2-Keto-3-desoxy-6-phosphogluconate" boundaryCondition="false" compartment="Internal_Species" constant="false" hasOnlySubstanceUnits="false"/>
<species id="ATP" name="Adenosintriphosphate" boundaryCondition="false" compartment="Internal_Species" constant="false" hasOnlySubstanceUnits="false"/>
<species id="NADH" name="NADH" boundaryCondition="false" compartment="Internal_Species" constant="false" hasOnlySubstanceUnits="false"/>
<species id="NADPH" name="NADPH" boundaryCondition="false" compartment="Internal_Species" constant="false" hasOnlySubstanceUnits="false"/>
<species id="QuiH2" name="Ubichinon_red" boundaryCondition="false" compartment="Internal_Species" constant="false" hasOnlySubstanceUnits="false"/>
<species id="H_ex" name="extraplasmatic_protons" boundaryCondition="false" compartment="Internal_Species" constant="false" hasOnlySubstanceUnits="false"/>
<species id="CO2" name="Carbon_dioxide" boundaryCondition="false" compartment="Internal_Species" constant="false" hasOnlySubstanceUnits="false"/>
<species id="N" name="Nitrogen(NH4)" boundaryCondition="false" compartment="Internal_Species" constant="false" hasOnlySubstanceUnits="false"/>
<species id="S" name="Sulfur(SO4)" boundaryCondition="false" compartment="Internal_Species" constant="false" hasOnlySubstanceUnits="false"/>
<species id="Glycol" name="Glycerol" boundaryCondition="false" compartment="Internal_Species" constant="false" hasOnlySubstanceUnits="false"/>
<species id="AcP" name="Acetyl-P" boundaryCondition="false" compartment="Internal_Species" constant="false" hasOnlySubstanceUnits="false"/>
<species id="Ac" name="Acetat" boundaryCondition="false" compartment="Internal_Species" constant="false" hasOnlySubstanceUnits="false"/>
<species id="Form" name="Formate" boundaryCondition="false" compartment="Internal_Species" constant="false" hasOnlySubstanceUnits="false"/>
<species id="Lac" name="Lactate" boundaryCondition="false" compartment="Internal_Species" constant="false" hasOnlySubstanceUnits="false"/>
<species id="Adh" name="Acetaldehyde" boundaryCondition="false" compartment="Internal_Species" constant="false" hasOnlySubstanceUnits="false"/>
<species id="Eth" name="Ethanol" boundaryCondition="false" compartment="Internal_Species" constant="false" hasOnlySubstanceUnits="false"/>
<species id="Chor" name="Chorismat" boundaryCondition="false" compartment="Internal_Species" constant="false" hasOnlySubstanceUnits="false"/>
<species id="PRPP" name="_5-Phosphoribosyl-1-Pyrophosphat" boundaryCondition="false" compartment="Internal_Species" constant="false" hasOnlySubstanceUnits="false"/>
<species id="MTHF" name="_5_10_Methylen-Tetrahydrofolat" boundaryCondition="false" compartment="Internal_Species" constant="false" hasOnlySubstanceUnits="false"/>
<species id="Ala" name="Alanin" boundaryCondition="false" compartment="Internal_Species" constant="false" hasOnlySubstanceUnits="false"/>
<species id="Cys" name="Cystein" boundaryCondition="false" compartment="Internal_Species" constant="false" hasOnlySubstanceUnits="false"/>
<species id="Asp" name="Aspartate" boundaryCondition="false" compartment="Internal_Species" constant="false" hasOnlySubstanceUnits="false"/>
<species id="Glu" name="Glutamate" boundaryCondition="false" compartment="Internal_Species" constant="false" hasOnlySubstanceUnits="false"/>
<species id="Phe" name="Phenylalanin" boundaryCondition="false" compartment="Internal_Species" constant="false" hasOnlySubstanceUnits="false"/>
<species id="Gly" name="Glycin" boundaryCondition="false" compartment="Internal_Species" constant="false" hasOnlySubstanceUnits="false"/>
<species id="His" name="Histidin" boundaryCondition="false" compartment="Internal_Species" constant="false" hasOnlySubstanceUnits="false"/>
<species id="Ile" name="Isoleucin" boundaryCondition="false" compartment="Internal_Species" constant="false" hasOnlySubstanceUnits="false"/>
<species id="Lys" name="Lysin" boundaryCondition="false" compartment="Internal_Species" constant="false" hasOnlySubstanceUnits="false"/>
<species id="Leu" name="Leucin" boundaryCondition="false" compartment="Internal_Species" constant="false" hasOnlySubstanceUnits="false"/>
<species id="Met" name="Methionin" boundaryCondition="false" compartment="Internal_Species" constant="false" hasOnlySubstanceUnits="false"/>
<species id="Asn" name="Asparagin" boundaryCondition="false" compartment="Internal_Species" constant="false" hasOnlySubstanceUnits="false"/>
<species id="Pro" name="Prolin" boundaryCondition="false" compartment="Internal_Species" constant="false" hasOnlySubstanceUnits="false"/>
<species id="Gln" name="Glutamin" boundaryCondition="false" compartment="Internal_Species" constant="false" hasOnlySubstanceUnits="false"/>
<species id="Arg" name="Arginin" boundaryCondition="false" compartment="Internal_Species" constant="false" hasOnlySubstanceUnits="false"/>
<species id="Ser" name="Serin" boundaryCondition="false" compartment="Internal_Species" constant="false" hasOnlySubstanceUnits="false"/>
<species id="Thr" name="Threonin" boundaryCondition="false" compartment="Internal_Species" constant="false" hasOnlySubstanceUnits="false"/>
<species id="Val" name="Valin" boundaryCondition="false" compartment="Internal_Species" constant="false" hasOnlySubstanceUnits="false"/>
<species id="Trp" name="Tryptophan" boundaryCondition="false" compartment="Internal_Species" constant="false" hasOnlySubstanceUnits="false"/>
<species id="Tyr" name="Tyrosin" boundaryCondition="false" compartment="Internal_Species" constant="false" hasOnlySubstanceUnits="false"/>
<species id="rATP" name="ATP_for_RNA_Synth" boundaryCondition="false" compartment="Internal_Species" constant="false" hasOnlySubstanceUnits="false"/>
<species id="rGTP" name="GTP_for_RNA_Synth" boundaryCondition="false" compartment="Internal_Species" constant="false" hasOnlySubstanceUnits="false"/>
<species id="rCTP" name="CTP_for_RNA_Synth" boundaryCondition="false" compartment="Internal_Species" constant="false" hasOnlySubstanceUnits="false"/>
<species id="rUTP" name="UTP_for_RNA_Synth" boundaryCondition="false" compartment="Internal_Species" constant="false" hasOnlySubstanceUnits="false"/>
<species id="dATP" name="ATP_for_DNA_Synth" boundaryCondition="false" compartment="Internal_Species" constant="false" hasOnlySubstanceUnits="false"/>
<species id="dGTP" name="GTP_for_DNA_Synth" boundaryCondition="false" compartment="Internal_Species" constant="false" hasOnlySubstanceUnits="false"/>
<species id="dCTP" name="CTP_for_DNA_Synth" boundaryCondition="false" compartment="Internal_Species" constant="false" hasOnlySubstanceUnits="false"/>
<species id="dTTP" name="TTP_for_DNA_Synth" boundaryCondition="false" compartment="Internal_Species" constant="false" hasOnlySubstanceUnits="false"/>
<species id="avg_FS" name="av_fatty_acid" boundaryCondition="false" compartment="Internal_Species" constant="false" hasOnlySubstanceUnits="false"/>
<species id="UDPGlc" name="UDP_glucose" boundaryCondition="false" compartment="Internal_Species" constant="false" hasOnlySubstanceUnits="false"/>
<species id="CDPEth" name="CDP_ethanolamine" boundaryCondition="false" compartment="Internal_Species" constant="false" hasOnlySubstanceUnits="false"/>
<species id="OH_myr_ac" name="OH_myristic_Acid" boundaryCondition="false" compartment="Internal_Species" constant="false" hasOnlySubstanceUnits="false"/>
<species id="C14_0_FS" name="C_14:0_Fatty_acid" boundaryCondition="false" compartment="Internal_Species" constant="false" hasOnlySubstanceUnits="false"/>
<species id="CMP_KDO" name="CMP_KDO" boundaryCondition="false" compartment="Internal_Species" constant="false" hasOnlySubstanceUnits="false"/>
<species id="NDPHep" name="NDP_Heptose" boundaryCondition="false" compartment="Internal_Species" constant="false" hasOnlySubstanceUnits="false"/>
<species id="TDPGlcs" name="TDP_glucosamine" boundaryCondition="false" compartment="Internal_Species" constant="false" hasOnlySubstanceUnits="false"/>
<species id="UDP_NAG" name="UDP_acetylglucosamine" boundaryCondition="false" compartment="Internal_Species" constant="false" hasOnlySubstanceUnits="false"/>
<species id="UDP_NAM" name="UDP_N_acetylmuramic_acid" boundaryCondition="false" compartment="Internal_Species" constant="false" hasOnlySubstanceUnits="false"/>
<species id="di_am_pim" name="Diaminopimelate" boundaryCondition="false" compartment="Internal_Species" constant="false" hasOnlySubstanceUnits="false"/>
<species id="ADPGlc" name="Glycogen_Monomere" boundaryCondition="false" compartment="Internal_Species" constant="false" hasOnlySubstanceUnits="false"/>
<species id="H2S" name="Hydrogen_sulfide" boundaryCondition="false" compartment="Internal_Species" constant="false" hasOnlySubstanceUnits="false"/>
<species id="SO4" name="Sulfate" boundaryCondition="false" compartment="Internal_Species" constant="false" hasOnlySubstanceUnits="false"/>
<species id="H2" name="Hydrogen" boundaryCondition="false" compartment="Internal_Species" constant="false" hasOnlySubstanceUnits="false"/>
<species id="Fd_red" name="Ferredoxin_red" boundaryCondition="false" compartment="Internal_Species" constant="false" hasOnlySubstanceUnits="false"/>
<species id="RSH2" name="Thiol-Disulfide-Elektronendor" boundaryCondition="false" compartment="Internal_Species" constant="false" hasOnlySubstanceUnits="false"/>
<species id="BM" name="Biomass" boundaryCondition="false" compartment="Internal_Species" constant="false" hasOnlySubstanceUnits="false"/>
<species id="H2_EX" name="H2_external" boundaryCondition="true" compartment="External_Species" constant="false" hasOnlySubstanceUnits="false"/>
<species id="Ac_EX" name="acetate_external" boundaryCondition="true" compartment="External_Species" constant="false" hasOnlySubstanceUnits="false"/>
<species id="CO2_EX" name="CO2_external" boundaryCondition="true" compartment="External_Species" constant="false" hasOnlySubstanceUnits="false"/>
<species id="Form_EX" name="formate_external" boundaryCondition="true" compartment="External_Species" constant="false" hasOnlySubstanceUnits="false"/>
<species id="SO4_EX" name="sulfate_external" boundaryCondition="true" compartment="External_Species" constant="false" hasOnlySubstanceUnits="false"/>
<species id="H2S_EX" name="hydrogensulfide_external" boundaryCondition="true" compartment="External_Species" constant="false" hasOnlySubstanceUnits="false"/>
<species id="Eth_EX" name="ethanol_external" boundaryCondition="true" compartment="External_Species" constant="false" hasOnlySubstanceUnits="false"/>
<species id="Lac_EX" name="lactate_external" boundaryCondition="true" compartment="External_Species" constant="false" hasOnlySubstanceUnits="false"/>
<species id="Pyr_EX" name="pyruvate_external" boundaryCondition="true" compartment="External_Species" constant="false" hasOnlySubstanceUnits="false"/>
<species id="BM_tot" name="total_biomass" boundaryCondition="true" compartment="External_Species" constant="false" hasOnlySubstanceUnits="false"/>
</listOfSpecies>
<listOfReactions>
<reaction id="Ala_Synth" name="Ala_Synth" fast="false" fbc:lowerFluxBound="par1" fbc:upperFluxBound="par2" reversible="false">
<listOfReactants>
<speciesReference species="Pyr" stoichiometry="1" constant="true"/>
<speciesReference species="Glu" stoichiometry="1" constant="true"/>
</listOfReactants>
<listOfProducts>
<speciesReference species="alKG" stoichiometry="1" constant="true"/>
<speciesReference species="Ala" stoichiometry="1" constant="true"/>
</listOfProducts>
</reaction>
<reaction id="Arg_Synth" name="Arg_Synth" fast="false" fbc:lowerFluxBound="par1" fbc:upperFluxBound="par2" reversible="false">
<listOfReactants>
<speciesReference species="AcCoA" stoichiometry="1" constant="true"/>
<speciesReference species="ATP" stoichiometry="4" constant="true"/>
<speciesReference species="NADPH" stoichiometry="1" constant="true"/>
<speciesReference species="CO2" stoichiometry="1" constant="true"/>
<speciesReference species="N" stoichiometry="1" constant="true"/>
<speciesReference species="Asp" stoichiometry="1" constant="true"/>
<speciesReference species="Glu" stoichiometry="2" constant="true"/>
</listOfReactants>
<listOfProducts>
<speciesReference species="alKG" stoichiometry="1" constant="true"/>
<speciesReference species="Fum" stoichiometry="1" constant="true"/>
<speciesReference species="Ac" stoichiometry="1" constant="true"/>
<speciesReference species="Arg" stoichiometry="1" constant="true"/>
</listOfProducts>
</reaction>
<reaction id="Asn_Synth" name="Asn_Synth" fast="false" fbc:lowerFluxBound="par1" fbc:upperFluxBound="par2" reversible="false">
<listOfReactants>
<speciesReference species="ATP" stoichiometry="2" constant="true"/>
<speciesReference species="N" stoichiometry="1" constant="true"/>
<speciesReference species="Asp" stoichiometry="1" constant="true"/>
</listOfReactants>
<listOfProducts>
<speciesReference species="Asn" stoichiometry="1" constant="true"/>
</listOfProducts>
</reaction>
<reaction id="Asp_synth" name="Asp_synth" fast="false" fbc:lowerFluxBound="par1" fbc:upperFluxBound="par2" reversible="false">
<listOfReactants>
<speciesReference species="OxA" stoichiometry="1" constant="true"/>
<speciesReference species="Glu" stoichiometry="1" constant="true"/>
</listOfReactants>
<listOfProducts>
<speciesReference species="alKG" stoichiometry="1" constant="true"/>
<speciesReference species="Asp" stoichiometry="1" constant="true"/>
</listOfProducts>
</reaction>
<reaction id="Cys_Synth" name="Cys_Synth" fast="false" fbc:lowerFluxBound="par1" fbc:upperFluxBound="par2" reversible="false">
<listOfReactants>
<speciesReference species="AcCoA" stoichiometry="1" constant="true"/>
<speciesReference species="S" stoichiometry="1" constant="true"/>
<speciesReference species="Ser" stoichiometry="1" constant="true"/>
</listOfReactants>
<listOfProducts>
<speciesReference species="Ac" stoichiometry="1" constant="true"/>
<speciesReference species="Cys" stoichiometry="1" constant="true"/>
</listOfProducts>
</reaction>
<reaction id="Gln_Synth" name="Gln_Synth" fast="false" fbc:lowerFluxBound="par1" fbc:upperFluxBound="par2" reversible="false">
<listOfReactants>
<speciesReference species="ATP" stoichiometry="1" constant="true"/>
<speciesReference species="N" stoichiometry="1" constant="true"/>
<speciesReference species="Glu" stoichiometry="1" constant="true"/>
</listOfReactants>
<listOfProducts>
<speciesReference species="Gln" stoichiometry="1" constant="true"/>
</listOfProducts>
</reaction>
<reaction id="Glu_synth" name="Glu_synth" fast="false" fbc:lowerFluxBound="par1" fbc:upperFluxBound="par2" reversible="false">
<listOfReactants>
<speciesReference species="alKG" stoichiometry="1" constant="true"/>
<speciesReference species="NADPH" stoichiometry="1" constant="true"/>
<speciesReference species="N" stoichiometry="1" constant="true"/>
</listOfReactants>
<listOfProducts>
<speciesReference species="Glu" stoichiometry="1" constant="true"/>
</listOfProducts>
</reaction>
<reaction id="Gly_Synth" name="Gly_Synth" fast="false" fbc:lowerFluxBound="par1" fbc:upperFluxBound="par2" reversible="false">
<listOfReactants>
<speciesReference species="Ser" stoichiometry="1" constant="true"/>
</listOfReactants>
<listOfProducts>
<speciesReference species="MTHF" stoichiometry="1" constant="true"/>
<speciesReference species="Gly" stoichiometry="1" constant="true"/>
</listOfProducts>
</reaction>
<reaction id="His_Synth" name="His_Synth" fast="false" fbc:lowerFluxBound="par1" fbc:upperFluxBound="par2" reversible="false">
<listOfReactants>
<speciesReference species="ATP" stoichiometry="1" constant="true"/>
<speciesReference species="PRPP" stoichiometry="1" constant="true"/>
<speciesReference species="Gln" stoichiometry="1" constant="true"/>
</listOfReactants>
<listOfProducts>
<speciesReference species="alKG" stoichiometry="1" constant="true"/>
<speciesReference species="NADH" stoichiometry="2" constant="true"/>
<speciesReference species="His" stoichiometry="1" constant="true"/>
</listOfProducts>
</reaction>
<reaction id="Ile_Synth" name="Ile_Synth" fast="false" fbc:lowerFluxBound="par1" fbc:upperFluxBound="par2" reversible="false">
<listOfReactants>
<speciesReference species="Pyr" stoichiometry="1" constant="true"/>
<speciesReference species="NADPH" stoichiometry="1" constant="true"/>
<speciesReference species="Glu" stoichiometry="1" constant="true"/>
<speciesReference species="Thr" stoichiometry="1" constant="true"/>
</listOfReactants>
<listOfProducts>
<speciesReference species="alKG" stoichiometry="1" constant="true"/>
<speciesReference species="CO2" stoichiometry="1" constant="true"/>
<speciesReference species="N" stoichiometry="1" constant="true"/>
<speciesReference species="Ile" stoichiometry="1" constant="true"/>
</listOfProducts>
</reaction>
<reaction id="Leu_Synth" name="Leu_Synth" fast="false" fbc:lowerFluxBound="par1" fbc:upperFluxBound="par2" reversible="false">
<listOfReactants>
<speciesReference species="Pyr" stoichiometry="2" constant="true"/>
<speciesReference species="AcCoA" stoichiometry="1" constant="true"/>
<speciesReference species="NADPH" stoichiometry="1" constant="true"/>
<speciesReference species="Glu" stoichiometry="1" constant="true"/>
</listOfReactants>
<listOfProducts>
<speciesReference species="alKG" stoichiometry="1" constant="true"/>
<speciesReference species="NADH" stoichiometry="1" constant="true"/>
<speciesReference species="CO2" stoichiometry="2" constant="true"/>
<speciesReference species="Leu" stoichiometry="1" constant="true"/>
</listOfProducts>
</reaction>
<reaction id="Lys_Synth" name="Lys_Synth" fast="false" fbc:lowerFluxBound="par1" fbc:upperFluxBound="par2" reversible="false">
<listOfReactants>
<speciesReference species="di_am_pim" stoichiometry="1" constant="true"/>
</listOfReactants>
<listOfProducts>
<speciesReference species="CO2" stoichiometry="1" constant="true"/>
<speciesReference species="Lys" stoichiometry="1" constant="true"/>
</listOfProducts>
</reaction>
<reaction id="Met_Synth" name="Met_Synth" fast="false" fbc:lowerFluxBound="par1" fbc:upperFluxBound="par2" reversible="false">
<listOfReactants>
<speciesReference species="SuccCoA" stoichiometry="1" constant="true"/>
<speciesReference species="ATP" stoichiometry="1" constant="true"/>
<speciesReference species="NADPH" stoichiometry="2" constant="true"/>
<speciesReference species="MTHF" stoichiometry="1" constant="true"/>
<speciesReference species="Cys" stoichiometry="1" constant="true"/>
<speciesReference species="Asp" stoichiometry="1" constant="true"/>
</listOfReactants>
<listOfProducts>
<speciesReference species="Pyr" stoichiometry="1" constant="true"/>
<speciesReference species="Succ" stoichiometry="1" constant="true"/>
<speciesReference species="N" stoichiometry="1" constant="true"/>
<speciesReference species="Met" stoichiometry="1" constant="true"/>
</listOfProducts>
</reaction>
<reaction id="Phe_Synth" name="Phe_Synth" fast="false" fbc:lowerFluxBound="par1" fbc:upperFluxBound="par2" reversible="false">
<listOfReactants>
<speciesReference species="Chor" stoichiometry="1" constant="true"/>
<speciesReference species="Glu" stoichiometry="1" constant="true"/>
</listOfReactants>
<listOfProducts>
<speciesReference species="alKG" stoichiometry="1" constant="true"/>
<speciesReference species="CO2" stoichiometry="1" constant="true"/>
<speciesReference species="Phe" stoichiometry="1" constant="true"/>
</listOfProducts>
</reaction>
<reaction id="Pro_Synth" name="Pro_Synth" fast="false" fbc:lowerFluxBound="par1" fbc:upperFluxBound="par2" reversible="false">
<listOfReactants>
<speciesReference species="ATP" stoichiometry="1" constant="true"/>
<speciesReference species="NADPH" stoichiometry="2" constant="true"/>
<speciesReference species="Glu" stoichiometry="1" constant="true"/>
</listOfReactants>
<listOfProducts>
<speciesReference species="Pro" stoichiometry="1" constant="true"/>
</listOfProducts>
</reaction>
<reaction id="Ser_Synth" name="Ser_Synth" fast="false" fbc:lowerFluxBound="par1" fbc:upperFluxBound="par2" reversible="false">
<listOfReactants>
<speciesReference species="3PG" stoichiometry="1" constant="true"/>
<speciesReference species="Glu" stoichiometry="1" constant="true"/>
</listOfReactants>
<listOfProducts>
<speciesReference species="alKG" stoichiometry="1" constant="true"/>
<speciesReference species="NADH" stoichiometry="1" constant="true"/>
<speciesReference species="Ser" stoichiometry="1" constant="true"/>
</listOfProducts>
</reaction>
<reaction id="Thr_Synth" name="Thr_Synth" fast="false" fbc:lowerFluxBound="par1" fbc:upperFluxBound="par2" reversible="false">
<listOfReactants>
<speciesReference species="ATP" stoichiometry="2" constant="true"/>
<speciesReference species="NADPH" stoichiometry="2" constant="true"/>
<speciesReference species="Asp" stoichiometry="1" constant="true"/>
</listOfReactants>
<listOfProducts>
<speciesReference species="Thr" stoichiometry="1" constant="true"/>
</listOfProducts>
</reaction>
<reaction id="Trp_Synth" name="Trp_Synth" fast="false" fbc:lowerFluxBound="par1" fbc:upperFluxBound="par2" reversible="false">
<listOfReactants>
<speciesReference species="Chor" stoichiometry="1" constant="true"/>
<speciesReference species="PRPP" stoichiometry="1" constant="true"/>
<speciesReference species="Gln" stoichiometry="1" constant="true"/>
<speciesReference species="Ser" stoichiometry="1" constant="true"/>
</listOfReactants>
<listOfProducts>
<speciesReference species="G3P" stoichiometry="1" constant="true"/>
<speciesReference species="Pyr" stoichiometry="1" constant="true"/>
<speciesReference species="CO2" stoichiometry="1" constant="true"/>
<speciesReference species="Glu" stoichiometry="1" constant="true"/>
<speciesReference species="Trp" stoichiometry="1" constant="true"/>
</listOfProducts>
</reaction>
<reaction id="Tyr_Synth" name="Tyr_Synth" fast="false" fbc:lowerFluxBound="par1" fbc:upperFluxBound="par2" reversible="false">
<listOfReactants>
<speciesReference species="Chor" stoichiometry="1" constant="true"/>
<speciesReference species="Glu" stoichiometry="1" constant="true"/>
</listOfReactants>
<listOfProducts>
<speciesReference species="alKG" stoichiometry="1" constant="true"/>
<speciesReference species="NADH" stoichiometry="1" constant="true"/>
<speciesReference species="CO2" stoichiometry="1" constant="true"/>
<speciesReference species="Tyr" stoichiometry="1" constant="true"/>
</listOfProducts>
</reaction>
<reaction id="Val_Synth" name="Val_Synth" fast="false" fbc:lowerFluxBound="par1" fbc:upperFluxBound="par2" reversible="false">
<listOfReactants>
<speciesReference species="Pyr" stoichiometry="2" constant="true"/>
<speciesReference species="NADPH" stoichiometry="1" constant="true"/>
<speciesReference species="Glu" stoichiometry="1" constant="true"/>
</listOfReactants>
<listOfProducts>
<speciesReference species="alKG" stoichiometry="1" constant="true"/>
<speciesReference species="CO2" stoichiometry="1" constant="true"/>
<speciesReference species="Val" stoichiometry="1" constant="true"/>
</listOfProducts>
</reaction>
<reaction id="2PG__PEP" name="2PG::PEP" fast="false" fbc:lowerFluxBound="par3" fbc:upperFluxBound="par2" reversible="true">
<listOfReactants>
<speciesReference species="2PG" stoichiometry="1" constant="true"/>
</listOfReactants>
<listOfProducts>
<speciesReference species="PEP" stoichiometry="1" constant="true"/>
</listOfProducts>
</reaction>
<reaction id="3PG__2PG" name="3PG::2PG" fast="false" fbc:lowerFluxBound="par3" fbc:upperFluxBound="par2" reversible="true">
<listOfReactants>
<speciesReference species="3PG" stoichiometry="1" constant="true"/>
</listOfReactants>
<listOfProducts>
<speciesReference species="2PG" stoichiometry="1" constant="true"/>
</listOfProducts>
</reaction>
<reaction id="AcCoA__AcP" name="AcCoA::AcP" fast="false" fbc:lowerFluxBound="par3" fbc:upperFluxBound="par2" reversible="true">
<listOfReactants>
<speciesReference species="AcCoA" stoichiometry="1" constant="true"/>
</listOfReactants>
<listOfProducts>
<speciesReference species="AcP" stoichiometry="1" constant="true"/>
</listOfProducts>
</reaction>
<reaction id="AcP__Ac" name="AcP::Ac" fast="false" fbc:lowerFluxBound="par3" fbc:upperFluxBound="par2" reversible="true">
<listOfReactants>
<speciesReference species="AcP" stoichiometry="1" constant="true"/>
</listOfReactants>
<listOfProducts>
<speciesReference species="ATP" stoichiometry="1" constant="true"/>
<speciesReference species="Ac" stoichiometry="1" constant="true"/>
</listOfProducts>
</reaction>
<reaction id="Adh__Eth" name="Adh::Eth" fast="false" fbc:lowerFluxBound="par3" fbc:upperFluxBound="par2" reversible="true">
<listOfReactants>
<speciesReference species="Eth" stoichiometry="1" constant="true"/>
</listOfReactants>
<listOfProducts>
<speciesReference species="NADH" stoichiometry="1" constant="true"/>
<speciesReference species="Adh" stoichiometry="1" constant="true"/>
</listOfProducts>
</reaction>
<reaction id="ADPGlc_Synth" name="ADPGlc_Synth" fast="false" fbc:lowerFluxBound="par1" fbc:upperFluxBound="par2" reversible="false">
<listOfReactants>
<speciesReference species="G6P" stoichiometry="1" constant="true"/>
<speciesReference species="ATP" stoichiometry="1" constant="true"/>
</listOfReactants>
<listOfProducts>
<speciesReference species="ADPGlc" stoichiometry="1" constant="true"/>
</listOfProducts>
</reaction>
<reaction id="ATPmaint" name="ATPmaint" fast="false" fbc:lowerFluxBound="par4" fbc:upperFluxBound="par2" reversible="false">
<listOfReactants>
<speciesReference species="ATP" stoichiometry="1" constant="true"/>
</listOfReactants>
</reaction>
<reaction id="ATPSynth" name="ATPSynth" fast="false" fbc:lowerFluxBound="par3" fbc:upperFluxBound="par2" reversible="true">
<listOfReactants>
<speciesReference species="H_ex" stoichiometry="3" constant="true"/>
</listOfReactants>
<listOfProducts>
<speciesReference species="ATP" stoichiometry="1" constant="true"/>
</listOfProducts>
</reaction>
<reaction id="avg_FS_Synth" name="avg_FS_Synth" fast="false" fbc:lowerFluxBound="par1" fbc:upperFluxBound="par2" reversible="false">
<listOfReactants>
<speciesReference species="AcCoA" stoichiometry="8.24" constant="true"/>
<speciesReference species="ATP" stoichiometry="7.24" constant="true"/>
<speciesReference species="NADPH" stoichiometry="13.91" constant="true"/>
</listOfReactants>
<listOfProducts>
<speciesReference species="avg_FS" stoichiometry="1" constant="true"/>
</listOfProducts>
</reaction>
<reaction id="C14_0_FS_Synth" name="C14_0_FS_Synth" fast="false" fbc:lowerFluxBound="par1" fbc:upperFluxBound="par2" reversible="false">
<listOfReactants>
<speciesReference species="AcCoA" stoichiometry="7" constant="true"/>
<speciesReference species="ATP" stoichiometry="6" constant="true"/>
<speciesReference species="NADPH" stoichiometry="12" constant="true"/>
</listOfReactants>
<listOfProducts>
<speciesReference species="C14_0_FS" stoichiometry="1" constant="true"/>
</listOfProducts>
</reaction>
<reaction id="CDPEth_Synth" name="CDPEth_Synth" fast="false" fbc:lowerFluxBound="par1" fbc:upperFluxBound="par2" reversible="false">
<listOfReactants>
<speciesReference species="3PG" stoichiometry="1" constant="true"/>
<speciesReference species="ATP" stoichiometry="3" constant="true"/>
<speciesReference species="NADPH" stoichiometry="1" constant="true"/>
<speciesReference species="N" stoichiometry="1" constant="true"/>
</listOfReactants>
<listOfProducts>
<speciesReference species="NADH" stoichiometry="1" constant="true"/>
<speciesReference species="CDPEth" stoichiometry="1" constant="true"/>
</listOfProducts>
</reaction>
<reaction id="Chor_Synth" name="Chor_Synth" fast="false" fbc:lowerFluxBound="par1" fbc:upperFluxBound="par2" reversible="false">
<listOfReactants>
<speciesReference species="PEP" stoichiometry="2" constant="true"/>
<speciesReference species="E4P" stoichiometry="1" constant="true"/>
<speciesReference species="ATP" stoichiometry="1" constant="true"/>
<speciesReference species="NADPH" stoichiometry="1" constant="true"/>
</listOfReactants>
<listOfProducts>
<speciesReference species="Chor" stoichiometry="1" constant="true"/>
</listOfProducts>
</reaction>
<reaction id="Cit__ICit" name="Cit::ICit" fast="false" fbc:lowerFluxBound="par3" fbc:upperFluxBound="par2" reversible="true">
<listOfReactants>
<speciesReference species="Cit" stoichiometry="1" constant="true"/>
</listOfReactants>
<listOfProducts>
<speciesReference species="ICit" stoichiometry="1" constant="true"/>
</listOfProducts>
</reaction>
<reaction id="CMP_KDO_Synth" name="CMP_KDO_Synth" fast="false" fbc:lowerFluxBound="par1" fbc:upperFluxBound="par2" reversible="false">
<listOfReactants>
<speciesReference species="PEP" stoichiometry="1" constant="true"/>
<speciesReference species="R5P" stoichiometry="1" constant="true"/>
<speciesReference species="ATP" stoichiometry="2" constant="true"/>
</listOfReactants>
<listOfProducts>
<speciesReference species="CMP_KDO" stoichiometry="1" constant="true"/>
</listOfProducts>
</reaction>
<reaction id="dATP_Synth" name="dATP_Synth" fast="false" fbc:lowerFluxBound="par1" fbc:upperFluxBound="par2" reversible="false">
<listOfReactants>
<speciesReference species="NADPH" stoichiometry="1" constant="true"/>
<speciesReference species="rATP" stoichiometry="1" constant="true"/>
</listOfReactants>
<listOfProducts>
<speciesReference species="dATP" stoichiometry="1" constant="true"/>
</listOfProducts>
</reaction>
<reaction id="dCTP_Synth" name="dCTP_Synth" fast="false" fbc:lowerFluxBound="par1" fbc:upperFluxBound="par2" reversible="false">
<listOfReactants>
<speciesReference species="NADPH" stoichiometry="1" constant="true"/>
<speciesReference species="rCTP" stoichiometry="1" constant="true"/>
</listOfReactants>
<listOfProducts>
<speciesReference species="dCTP" stoichiometry="1" constant="true"/>
</listOfProducts>
</reaction>
<reaction id="dGTP_Synth" name="dGTP_Synth" fast="false" fbc:lowerFluxBound="par1" fbc:upperFluxBound="par2" reversible="false">
<listOfReactants>
<speciesReference species="NADPH" stoichiometry="1" constant="true"/>
<speciesReference species="rGTP" stoichiometry="1" constant="true"/>
</listOfReactants>
<listOfProducts>
<speciesReference species="dGTP" stoichiometry="1" constant="true"/>
</listOfProducts>
</reaction>
<reaction id="DHAP__G3P" name="DHAP::G3P" fast="false" fbc:lowerFluxBound="par3" fbc:upperFluxBound="par2" reversible="true">
<listOfReactants>
<speciesReference species="DHAP" stoichiometry="1" constant="true"/>
</listOfReactants>
<listOfProducts>
<speciesReference species="G3P" stoichiometry="1" constant="true"/>
</listOfProducts>
</reaction>
<reaction id="DHAP__Glyc3P" name="DHAP::Glyc3P" fast="false" fbc:lowerFluxBound="par3" fbc:upperFluxBound="par2" reversible="true">
<listOfReactants>
<speciesReference species="DHAP" stoichiometry="1" constant="true"/>
<speciesReference species="NADH" stoichiometry="1" constant="true"/>
</listOfReactants>
<listOfProducts>
<speciesReference species="Glyc3P" stoichiometry="1" constant="true"/>
</listOfProducts>
</reaction>
<reaction id="di_am_pim_Synth" name="di_am_pim_Synth" fast="false" fbc:lowerFluxBound="par1" fbc:upperFluxBound="par2" reversible="false">
<listOfReactants>
<speciesReference species="Pyr" stoichiometry="1" constant="true"/>
<speciesReference species="SuccCoA" stoichiometry="1" constant="true"/>
<speciesReference species="ATP" stoichiometry="1" constant="true"/>
<speciesReference species="NADPH" stoichiometry="2" constant="true"/>
<speciesReference species="Asp" stoichiometry="1" constant="true"/>
<speciesReference species="Glu" stoichiometry="1" constant="true"/>
</listOfReactants>
<listOfProducts>
<speciesReference species="alKG" stoichiometry="1" constant="true"/>
<speciesReference species="Succ" stoichiometry="1" constant="true"/>
<speciesReference species="di_am_pim" stoichiometry="1" constant="true"/>
</listOfProducts>
</reaction>
<reaction id="DPG__3PG" name="DPG::3PG" fast="false" fbc:lowerFluxBound="par3" fbc:upperFluxBound="par2" reversible="true">
<listOfReactants>
<speciesReference species="DPG" stoichiometry="1" constant="true"/>
</listOfReactants>
<listOfProducts>
<speciesReference species="3PG" stoichiometry="1" constant="true"/>
<speciesReference species="ATP" stoichiometry="1" constant="true"/>
</listOfProducts>
</reaction>
<reaction id="dTTP_Synth" name="dTTP_Synth" fast="false" fbc:lowerFluxBound="par1" fbc:upperFluxBound="par2" reversible="false">
<listOfReactants>
<speciesReference species="NADPH" stoichiometry="2" constant="true"/>
<speciesReference species="MTHF" stoichiometry="1" constant="true"/>
<speciesReference species="rUTP" stoichiometry="1" constant="true"/>
</listOfReactants>
<listOfProducts>
<speciesReference species="dTTP" stoichiometry="1" constant="true"/>
</listOfProducts>
</reaction>
<reaction id="F16P__F6P" name="F16P::F6P" fast="false" fbc:lowerFluxBound="par1" fbc:upperFluxBound="par2" reversible="false">
<listOfReactants>
<speciesReference species="F16P" stoichiometry="1" constant="true"/>
</listOfReactants>
<listOfProducts>
<speciesReference species="F6P" stoichiometry="1" constant="true"/>
</listOfProducts>
</reaction>
<reaction id="F16P__T3P" name="F16P::T3P" fast="false" fbc:lowerFluxBound="par3" fbc:upperFluxBound="par2" reversible="true">
<listOfReactants>
<speciesReference species="F16P" stoichiometry="1" constant="true"/>
</listOfReactants>
<listOfProducts>
<speciesReference species="DHAP" stoichiometry="1" constant="true"/>
<speciesReference species="G3P" stoichiometry="1" constant="true"/>
</listOfProducts>
</reaction>
<reaction id="F6P__F16P" name="F6P::F16P" fast="false" fbc:lowerFluxBound="par1" fbc:upperFluxBound="par2" reversible="false">
<listOfReactants>
<speciesReference species="F6P" stoichiometry="1" constant="true"/>
<speciesReference species="ATP" stoichiometry="1" constant="true"/>
</listOfReactants>
<listOfProducts>
<speciesReference species="F16P" stoichiometry="1" constant="true"/>
</listOfProducts>
</reaction>
<reaction id="Fum__Mal" name="Fum::Mal" fast="false" fbc:lowerFluxBound="par3" fbc:upperFluxBound="par2" reversible="true">
<listOfReactants>
<speciesReference species="Fum" stoichiometry="1" constant="true"/>
</listOfReactants>
<listOfProducts>
<speciesReference species="Mal" stoichiometry="1" constant="true"/>
</listOfProducts>
</reaction>
<reaction id="Fum__Succ" name="Fum::Succ" fast="false" fbc:lowerFluxBound="par1" fbc:upperFluxBound="par2" reversible="false">
<listOfReactants>
<speciesReference species="Fum" stoichiometry="1" constant="true"/>
<speciesReference species="QuiH2" stoichiometry="1" constant="true"/>
</listOfReactants>
<listOfProducts>
<speciesReference species="Succ" stoichiometry="1" constant="true"/>
</listOfProducts>
</reaction>
<reaction id="G3P__DPG" name="G3P::DPG" fast="false" fbc:lowerFluxBound="par3" fbc:upperFluxBound="par2" reversible="true">
<listOfReactants>
<speciesReference species="G3P" stoichiometry="1" constant="true"/>
</listOfReactants>
<listOfProducts>
<speciesReference species="DPG" stoichiometry="1" constant="true"/>
<speciesReference species="NADH" stoichiometry="1" constant="true"/>
</listOfProducts>
</reaction>
<reaction id="G6P__F6P" name="G6P::F6P" fast="false" fbc:lowerFluxBound="par3" fbc:upperFluxBound="par2" reversible="true">
<listOfReactants>
<speciesReference species="G6P" stoichiometry="1" constant="true"/>
</listOfReactants>
<listOfProducts>
<speciesReference species="F6P" stoichiometry="1" constant="true"/>
</listOfProducts>
</reaction>
<reaction id="Glyc__Glyc3P" name="Glyc::Glyc3P" fast="false" fbc:lowerFluxBound="par1" fbc:upperFluxBound="par2" reversible="false">
<listOfReactants>
<speciesReference species="ATP" stoichiometry="1" constant="true"/>
<speciesReference species="Glycol" stoichiometry="1" constant="true"/>
</listOfReactants>
<listOfProducts>
<speciesReference species="Glyc3P" stoichiometry="1" constant="true"/>
</listOfProducts>
</reaction>
<reaction id="ICit__alKG" name="ICit::alKG" fast="false" fbc:lowerFluxBound="par3" fbc:upperFluxBound="par2" reversible="true">
<listOfReactants>
<speciesReference species="ICit" stoichiometry="1" constant="true"/>
</listOfReactants>
<listOfProducts>
<speciesReference species="alKG" stoichiometry="1" constant="true"/>
<speciesReference species="NADPH" stoichiometry="1" constant="true"/>
<speciesReference species="CO2" stoichiometry="1" constant="true"/>
</listOfProducts>
</reaction>
<reaction id="KetoPGluc__G3P_Pyr" name="KetoPGluc::G3P_Pyr" fast="false" fbc:lowerFluxBound="par3" fbc:upperFluxBound="par2" reversible="true">
<listOfReactants>
<speciesReference species="KetoPGluc" stoichiometry="1" constant="true"/>
</listOfReactants>
<listOfProducts>
<speciesReference species="G3P" stoichiometry="1" constant="true"/>
<speciesReference species="Pyr" stoichiometry="1" constant="true"/>
</listOfProducts>
</reaction>
<reaction id="MTHF_Synth" name="MTHF_Synth" fast="false" fbc:lowerFluxBound="par3" fbc:upperFluxBound="par2" reversible="true">
<listOfReactants>
<speciesReference species="ATP" stoichiometry="1" constant="true"/>
<speciesReference species="NADPH" stoichiometry="1" constant="true"/>
</listOfReactants>
<listOfProducts>
<speciesReference species="MTHF" stoichiometry="1" constant="true"/>
</listOfProducts>
</reaction>
<reaction id="NDPHep_Synth" name="NDPHep_Synth" fast="false" fbc:lowerFluxBound="par1" fbc:upperFluxBound="par2" reversible="false">
<listOfReactants>
<speciesReference species="G6P" stoichiometry="1.5" constant="true"/>
<speciesReference species="ATP" stoichiometry="1" constant="true"/>
</listOfReactants>
<listOfProducts>
<speciesReference species="NADPH" stoichiometry="4" constant="true"/>
<speciesReference species="NDPHep" stoichiometry="1" constant="true"/>
</listOfProducts>
</reaction>
<reaction id="OH_myr_ac_Synth" name="OH_myr_ac_Synth" fast="false" fbc:lowerFluxBound="par1" fbc:upperFluxBound="par2" reversible="false">
<listOfReactants>
<speciesReference species="AcCoA" stoichiometry="7" constant="true"/>
<speciesReference species="ATP" stoichiometry="6" constant="true"/>
<speciesReference species="NADPH" stoichiometry="11" constant="true"/>
</listOfReactants>
<listOfProducts>
<speciesReference species="OH_myr_ac" stoichiometry="1" constant="true"/>
</listOfProducts>
</reaction>
<reaction id="PEP__PYR" name="PEP::PYR" fast="false" fbc:lowerFluxBound="par1" fbc:upperFluxBound="par2" reversible="false">
<listOfReactants>
<speciesReference species="PEP" stoichiometry="1" constant="true"/>
</listOfReactants>
<listOfProducts>
<speciesReference species="Pyr" stoichiometry="1" constant="true"/>
<speciesReference species="ATP" stoichiometry="1" constant="true"/>
</listOfProducts>
</reaction>
<reaction id="PGluc__Rl5P" name="PGluc::Rl5P" fast="false" fbc:lowerFluxBound="par1" fbc:upperFluxBound="par2" reversible="false">
<listOfReactants>
<speciesReference species="PGluc" stoichiometry="1" constant="true"/>
</listOfReactants>
<listOfProducts>
<speciesReference species="Rl5P" stoichiometry="1" constant="true"/>
<speciesReference species="NADPH" stoichiometry="1" constant="true"/>
<speciesReference species="CO2" stoichiometry="1" constant="true"/>
</listOfProducts>
</reaction>
<reaction id="PRPP_Synth" name="PRPP_Synth" fast="false" fbc:lowerFluxBound="par1" fbc:upperFluxBound="par2" reversible="false">
<listOfReactants>
<speciesReference species="R5P" stoichiometry="1" constant="true"/>
<speciesReference species="ATP" stoichiometry="2" constant="true"/>
</listOfReactants>
<listOfProducts>
<speciesReference species="PRPP" stoichiometry="1" constant="true"/>
</listOfProducts>
</reaction>
<reaction id="Pyr__PEP" name="Pyr::PEP" fast="false" fbc:lowerFluxBound="par1" fbc:upperFluxBound="par2" reversible="false">
<listOfReactants>
<speciesReference species="Pyr" stoichiometry="1" constant="true"/>
<speciesReference species="ATP" stoichiometry="2" constant="true"/>
</listOfReactants>
<listOfProducts>
<speciesReference species="PEP" stoichiometry="1" constant="true"/>
</listOfProducts>
</reaction>
<reaction id="rATP_Synth" name="rATP_Synth" fast="false" fbc:lowerFluxBound="par1" fbc:upperFluxBound="par2" reversible="false">
<listOfReactants>
<speciesReference species="ATP" stoichiometry="5" constant="true"/>
<speciesReference species="CO2" stoichiometry="1" constant="true"/>
<speciesReference species="PRPP" stoichiometry="1" constant="true"/>
<speciesReference species="MTHF" stoichiometry="2" constant="true"/>
<speciesReference species="Asp" stoichiometry="2" constant="true"/>
<speciesReference species="Gly" stoichiometry="1" constant="true"/>
<speciesReference species="Gln" stoichiometry="2" constant="true"/>
</listOfReactants>
<listOfProducts>
<speciesReference species="Fum" stoichiometry="2" constant="true"/>
<speciesReference species="NADPH" stoichiometry="1" constant="true"/>
<speciesReference species="Glu" stoichiometry="2" constant="true"/>
<speciesReference species="rATP" stoichiometry="1" constant="true"/>
</listOfProducts>
</reaction>
<reaction id="rCTP_Synth" name="rCTP_Synth" fast="false" fbc:lowerFluxBound="par1" fbc:upperFluxBound="par2" reversible="false">
<listOfReactants>
<speciesReference species="ATP" stoichiometry="1" constant="true"/>
<speciesReference species="Gln" stoichiometry="1" constant="true"/>
<speciesReference species="rUTP" stoichiometry="1" constant="true"/>
</listOfReactants>
<listOfProducts>
<speciesReference species="Glu" stoichiometry="1" constant="true"/>
<speciesReference species="rCTP" stoichiometry="1" constant="true"/>
</listOfProducts>
</reaction>
<reaction id="rGTP_Synth" name="rGTP_Synth" fast="false" fbc:lowerFluxBound="par1" fbc:upperFluxBound="par2" reversible="false">
<listOfReactants>
<speciesReference species="ATP" stoichiometry="6" constant="true"/>
<speciesReference species="CO2" stoichiometry="1" constant="true"/>
<speciesReference species="PRPP" stoichiometry="1" constant="true"/>
<speciesReference species="MTHF" stoichiometry="2" constant="true"/>
<speciesReference species="Asp" stoichiometry="1" constant="true"/>
<speciesReference species="Gly" stoichiometry="1" constant="true"/>
<speciesReference species="Gln" stoichiometry="3" constant="true"/>
</listOfReactants>
<listOfProducts>
<speciesReference species="Fum" stoichiometry="2" constant="true"/>
<speciesReference species="NADH" stoichiometry="1" constant="true"/>
<speciesReference species="NADPH" stoichiometry="1" constant="true"/>
<speciesReference species="Glu" stoichiometry="3" constant="true"/>
<speciesReference species="rGTP" stoichiometry="1" constant="true"/>
</listOfProducts>
</reaction>
<reaction id="Rl5P__R5P" name="Rl5P::R5P" fast="false" fbc:lowerFluxBound="par3" fbc:upperFluxBound="par2" reversible="true">
<listOfReactants>
<speciesReference species="Rl5P" stoichiometry="1" constant="true"/>
</listOfReactants>
<listOfProducts>
<speciesReference species="R5P" stoichiometry="1" constant="true"/>
</listOfProducts>
</reaction>
<reaction id="Rl5P__X5P" name="Rl5P::X5P" fast="false" fbc:lowerFluxBound="par3" fbc:upperFluxBound="par2" reversible="true">
<listOfReactants>
<speciesReference species="Rl5P" stoichiometry="1" constant="true"/>
</listOfReactants>
<listOfProducts>
<speciesReference species="X5P" stoichiometry="1" constant="true"/>
</listOfProducts>
</reaction>
<reaction id="rUTP_Synth" name="rUTP_Synth" fast="false" fbc:lowerFluxBound="par1" fbc:upperFluxBound="par2" reversible="false">
<listOfReactants>
<speciesReference species="ATP" stoichiometry="4" constant="true"/>
<speciesReference species="N" stoichiometry="1" constant="true"/>
<speciesReference species="PRPP" stoichiometry="1" constant="true"/>
<speciesReference species="Asp" stoichiometry="1" constant="true"/>
</listOfReactants>
<listOfProducts>
<speciesReference species="NADH" stoichiometry="1" constant="true"/>
<speciesReference species="rUTP" stoichiometry="1" constant="true"/>
</listOfProducts>
</reaction>
<reaction id="Succ__Fum" name="Succ::Fum" fast="false" fbc:lowerFluxBound="par1" fbc:upperFluxBound="par2" reversible="false">
<listOfReactants>
<speciesReference species="Succ" stoichiometry="1" constant="true"/>
</listOfReactants>
<listOfProducts>
<speciesReference species="Fum" stoichiometry="1" constant="true"/>
<speciesReference species="QuiH2" stoichiometry="1" constant="true"/>
</listOfProducts>
</reaction>
<reaction id="SuccCoA__Succ" name="SuccCoA::Succ" fast="false" fbc:lowerFluxBound="par3" fbc:upperFluxBound="par2" reversible="true">
<listOfReactants>
<speciesReference species="SuccCoA" stoichiometry="1" constant="true"/>
</listOfReactants>
<listOfProducts>
<speciesReference species="Succ" stoichiometry="1" constant="true"/>
<speciesReference species="ATP" stoichiometry="1" constant="true"/>
</listOfProducts>
</reaction>
<reaction id="TDPGlcs_Synth" name="TDPGlcs_Synth" fast="false" fbc:lowerFluxBound="par1" fbc:upperFluxBound="par2" reversible="false">
<listOfReactants>
<speciesReference species="F6P" stoichiometry="1" constant="true"/>
<speciesReference species="ATP" stoichiometry="2" constant="true"/>
<speciesReference species="N" stoichiometry="1" constant="true"/>
</listOfReactants>
<listOfProducts>
<speciesReference species="TDPGlcs" stoichiometry="1" constant="true"/>
</listOfProducts>
</reaction>
<reaction id="Transaldo" name="Transaldo" fast="false" fbc:lowerFluxBound="par3" fbc:upperFluxBound="par2" reversible="true">
<listOfReactants>
<speciesReference species="G3P" stoichiometry="1" constant="true"/>
<speciesReference species="S7P" stoichiometry="1" constant="true"/>
</listOfReactants>
<listOfProducts>
<speciesReference species="F6P" stoichiometry="1" constant="true"/>
<speciesReference species="E4P" stoichiometry="1" constant="true"/>
</listOfProducts>
</reaction>
<reaction id="TransHydro" name="TransHydro" fast="false" fbc:lowerFluxBound="par1" fbc:upperFluxBound="par2" reversible="false">
<listOfReactants>
<speciesReference species="NADH" stoichiometry="1" constant="true"/>
<speciesReference species="H_ex" stoichiometry="1" constant="true"/>
</listOfReactants>
<listOfProducts>
<speciesReference species="NADPH" stoichiometry="1" constant="true"/>
</listOfProducts>
</reaction>
<reaction id="Transket1" name="Transket1" fast="false" fbc:lowerFluxBound="par3" fbc:upperFluxBound="par2" reversible="true">
<listOfReactants>
<speciesReference species="R5P" stoichiometry="1" constant="true"/>
<speciesReference species="X5P" stoichiometry="1" constant="true"/>
</listOfReactants>
<listOfProducts>
<speciesReference species="G3P" stoichiometry="1" constant="true"/>
<speciesReference species="S7P" stoichiometry="1" constant="true"/>
</listOfProducts>
</reaction>
<reaction id="Transket2" name="Transket2" fast="false" fbc:lowerFluxBound="par3" fbc:upperFluxBound="par2" reversible="true">
<listOfReactants>
<speciesReference species="E4P" stoichiometry="1" constant="true"/>
<speciesReference species="X5P" stoichiometry="1" constant="true"/>
</listOfReactants>
<listOfProducts>
<speciesReference species="F6P" stoichiometry="1" constant="true"/>
<speciesReference species="G3P" stoichiometry="1" constant="true"/>
</listOfProducts>
</reaction>
<reaction id="UDPGlc_Synth" name="UDPGlc_Synth" fast="false" fbc:lowerFluxBound="par1" fbc:upperFluxBound="par2" reversible="false">
<listOfReactants>
<speciesReference species="G6P" stoichiometry="1" constant="true"/>
<speciesReference species="ATP" stoichiometry="1" constant="true"/>
</listOfReactants>
<listOfProducts>
<speciesReference species="UDPGlc" stoichiometry="1" constant="true"/>
</listOfProducts>
</reaction>
<reaction id="UDP_NAG_Synth" name="UDP_NAG_Synth" fast="false" fbc:lowerFluxBound="par1" fbc:upperFluxBound="par2" reversible="false">
<listOfReactants>
<speciesReference species="F6P" stoichiometry="1" constant="true"/>
<speciesReference species="AcCoA" stoichiometry="1" constant="true"/>
<speciesReference species="ATP" stoichiometry="1" constant="true"/>
<speciesReference species="Gln" stoichiometry="1" constant="true"/>
</listOfReactants>
<listOfProducts>
<speciesReference species="Glu" stoichiometry="1" constant="true"/>
<speciesReference species="UDP_NAG" stoichiometry="1" constant="true"/>
</listOfProducts>
</reaction>
<reaction id="UDP_NAM_Synth" name="UDP_NAM_Synth" fast="false" fbc:lowerFluxBound="par1" fbc:upperFluxBound="par2" reversible="false">
<listOfReactants>
<speciesReference species="PEP" stoichiometry="1" constant="true"/>
<speciesReference species="NADPH" stoichiometry="1" constant="true"/>
<speciesReference species="UDP_NAG" stoichiometry="1" constant="true"/>
</listOfReactants>
<listOfProducts>
<speciesReference species="UDP_NAM" stoichiometry="1" constant="true"/>
</listOfProducts>
</reaction>
<reaction id="Ac_ex" name="Ac_ex" fast="false" fbc:lowerFluxBound="par1" fbc:upperFluxBound="par5" reversible="false">
<listOfReactants>
<speciesReference species="Ac" stoichiometry="1" constant="true"/>
</listOfReactants>
<listOfProducts>
<speciesReference species="Ac_EX" stoichiometry="1" constant="true"/>
</listOfProducts>
</reaction>
<reaction id="CO2_ex" name="CO2_ex" fast="false" fbc:lowerFluxBound="par1" fbc:upperFluxBound="par2" reversible="false">
<listOfReactants>
<speciesReference species="CO2" stoichiometry="1" constant="true"/>
</listOfReactants>
<listOfProducts>
<speciesReference species="CO2_EX" stoichiometry="1" constant="true"/>
</listOfProducts>
</reaction>
<reaction id="Eth_up" name="Eth_up" fast="false" fbc:lowerFluxBound="par1" fbc:upperFluxBound="par2" reversible="false">
<listOfReactants>
<speciesReference species="Eth_EX" stoichiometry="1" constant="true"/>
</listOfReactants>
<listOfProducts>
<speciesReference species="Eth" stoichiometry="1" constant="true"/>
</listOfProducts>
</reaction>
<reaction id="Form_ex" name="Form_ex" fast="false" fbc:lowerFluxBound="par1" fbc:upperFluxBound="par2" reversible="false">
<listOfReactants>
<speciesReference species="Form" stoichiometry="1" constant="true"/>
</listOfReactants>
<listOfProducts>
<speciesReference species="Form_EX" stoichiometry="1" constant="true"/>
</listOfProducts>
</reaction>
<reaction id="Lac_up" name="Lac_up" fast="false" fbc:lowerFluxBound="par1" fbc:upperFluxBound="par2" reversible="false">
<listOfReactants>
<speciesReference species="H_ex" stoichiometry="1" constant="true"/>
<speciesReference species="Lac_EX" stoichiometry="1" constant="true"/>
</listOfReactants>
<listOfProducts>
<speciesReference species="Lac" stoichiometry="1" constant="true"/>
</listOfProducts>
</reaction>
<reaction id="N_up" name="N_up" fast="false" fbc:lowerFluxBound="par1" fbc:upperFluxBound="par2" reversible="false">
<listOfProducts>
<speciesReference species="N" stoichiometry="1" constant="true"/>
</listOfProducts>
</reaction>
<reaction id="S_up" name="S_up" fast="false" fbc:lowerFluxBound="par1" fbc:upperFluxBound="par2" reversible="false">
<listOfReactants>
<speciesReference species="ATP" stoichiometry="4" constant="true"/>
<speciesReference species="NADPH" stoichiometry="4" constant="true"/>
</listOfReactants>
<listOfProducts>
<speciesReference species="S" stoichiometry="1" constant="true"/>
</listOfProducts>
</reaction>
<reaction id="Pyr__OxA" name="Pyr::OxA" fast="false" fbc:lowerFluxBound="par1" fbc:upperFluxBound="par2" reversible="false">
<listOfReactants>
<speciesReference species="Pyr" stoichiometry="1" constant="true"/>
<speciesReference species="ATP" stoichiometry="1" constant="true"/>
<speciesReference species="CO2" stoichiometry="1" constant="true"/>
</listOfReactants>
<listOfProducts>
<speciesReference species="OxA" stoichiometry="1" constant="true"/>
</listOfProducts>
</reaction>
<reaction id="Mal__Pyr" name="Mal::Pyr" fast="false" fbc:lowerFluxBound="par3" fbc:upperFluxBound="par2" reversible="true">
<listOfReactants>
<speciesReference species="Mal" stoichiometry="1" constant="true"/>
</listOfReactants>
<listOfProducts>
<speciesReference species="Pyr" stoichiometry="1" constant="true"/>
<speciesReference species="NADPH" stoichiometry="1" constant="true"/>
<speciesReference species="CO2" stoichiometry="1" constant="true"/>
</listOfProducts>
</reaction>
<reaction id="Ac__AcCoA" name="Ac::AcCoA" fast="false" fbc:lowerFluxBound="par1" fbc:upperFluxBound="par2" reversible="false">
<listOfReactants>
<speciesReference species="ATP" stoichiometry="2" constant="true"/>
<speciesReference species="Ac" stoichiometry="1" constant="true"/>
</listOfReactants>
<listOfProducts>
<speciesReference species="AcCoA" stoichiometry="1" constant="true"/>
</listOfProducts>
</reaction>
<reaction id="Ac__Adh" name="Ac::Adh" fast="false" fbc:lowerFluxBound="par1" fbc:upperFluxBound="par2" reversible="false">
<listOfReactants>
<speciesReference species="Adh" stoichiometry="1" constant="true"/>
</listOfReactants>
<listOfProducts>
<speciesReference species="Ac" stoichiometry="1" constant="true"/>
<speciesReference species="Fd_red" stoichiometry="1" constant="true"/>
</listOfProducts>
</reaction>
<reaction id="H2S_ex" name="H2S_ex" fast="false" fbc:lowerFluxBound="par1" fbc:upperFluxBound="par2" reversible="false">
<listOfReactants>
<speciesReference species="H2S" stoichiometry="1" constant="true"/>
</listOfReactants>
<listOfProducts>
<speciesReference species="H2S_EX" stoichiometry="1" constant="true"/>
</listOfProducts>
</reaction>
<reaction id="Sulfatreduktion" name="Sulfatreduktion" fast="false" fbc:lowerFluxBound="par1" fbc:upperFluxBound="par2" reversible="false">
<listOfReactants>
<speciesReference species="ATP" stoichiometry="2" constant="true"/>
<speciesReference species="SO4" stoichiometry="1" constant="true"/>
<speciesReference species="H2" stoichiometry="4" constant="true"/>
</listOfReactants>
<listOfProducts>
<speciesReference species="H_ex" stoichiometry="9" constant="true"/>
<speciesReference species="H2S" stoichiometry="1" constant="true"/>
</listOfProducts>
</reaction>
<reaction id="SO4_up" name="SO4_up" fast="false" fbc:lowerFluxBound="par1" fbc:upperFluxBound="par2" reversible="false">
<listOfReactants>
<speciesReference species="SO4_EX" stoichiometry="1" constant="true"/>
</listOfReactants>
<listOfProducts>
<speciesReference species="SO4" stoichiometry="1" constant="true"/>
</listOfProducts>
</reaction>
<reaction id="H2_up" name="H2_up" fast="false" fbc:lowerFluxBound="par1" fbc:upperFluxBound="par2" reversible="false">
<listOfReactants>
<speciesReference species="H2_EX" stoichiometry="1" constant="true"/>
</listOfReactants>
<listOfProducts>
<speciesReference species="H2" stoichiometry="1" constant="true"/>
</listOfProducts>
</reaction>
<reaction id="AcCoA__Cit" name="AcCoA::Cit" fast="false" fbc:lowerFluxBound="par3" fbc:upperFluxBound="par2" reversible="true">
<listOfReactants>
<speciesReference species="AcCoA" stoichiometry="1" constant="true"/>
<speciesReference species="OxA" stoichiometry="1" constant="true"/>
</listOfReactants>
<listOfProducts>
<speciesReference species="Cit" stoichiometry="1" constant="true"/>
</listOfProducts>
</reaction>
<reaction id="Pyr__AcCoA" name="Pyr::AcCoA" fast="false" fbc:lowerFluxBound="par1" fbc:upperFluxBound="par2" reversible="false">
<listOfReactants>
<speciesReference species="Pyr" stoichiometry="1" constant="true"/>
</listOfReactants>
<listOfProducts>
<speciesReference species="AcCoA" stoichiometry="1" constant="true"/>
<speciesReference species="Form" stoichiometry="1" constant="true"/>
</listOfProducts>
</reaction>
<reaction id="Lac__Pyr2" name="Lac::Pyr2" fast="false" fbc:lowerFluxBound="par1" fbc:upperFluxBound="par2" reversible="false">
<listOfReactants>
<speciesReference species="Lac" stoichiometry="1" constant="true"/>
</listOfReactants>
<listOfProducts>
<speciesReference species="Pyr" stoichiometry="1" constant="true"/>
<speciesReference species="RSH2" stoichiometry="1" constant="true"/>
</listOfProducts>
</reaction>
<reaction id="Ac_up" name="Ac_up" fast="false" fbc:lowerFluxBound="par1" fbc:upperFluxBound="par2" reversible="false">
<listOfReactants>
<speciesReference species="Ac_EX" stoichiometry="1" constant="true"/>
</listOfReactants>
<listOfProducts>
<speciesReference species="Ac" stoichiometry="1" constant="true"/>
</listOfProducts>
</reaction>
<reaction id="H2_ex" name="H2_ex" fast="false" fbc:lowerFluxBound="par1" fbc:upperFluxBound="par2" reversible="false">
<listOfReactants>
<speciesReference species="H2" stoichiometry="1" constant="true"/>
</listOfReactants>
<listOfProducts>
<speciesReference species="H2_EX" stoichiometry="1" constant="true"/>
</listOfProducts>
</reaction>
<reaction id="Eth_ex" name="Eth_ex" fast="false" fbc:lowerFluxBound="par1" fbc:upperFluxBound="par2" reversible="false">
<listOfReactants>
<speciesReference species="Eth" stoichiometry="1" constant="true"/>
</listOfReactants>
<listOfProducts>
<speciesReference species="Eth_EX" stoichiometry="1" constant="true"/>
</listOfProducts>
</reaction>
<reaction id="Pyr_up" name="Pyr_up" fast="false" fbc:lowerFluxBound="par1" fbc:upperFluxBound="par2" reversible="false">
<listOfReactants>
<speciesReference species="H_ex" stoichiometry="1" constant="true"/>
<speciesReference species="Pyr_EX" stoichiometry="1" constant="true"/>
</listOfReactants>
<listOfProducts>
<speciesReference species="Pyr" stoichiometry="1" constant="true"/>
</listOfProducts>
</reaction>
<reaction id="AcCoA__Adh" name="AcCoA::Adh" fast="false" fbc:lowerFluxBound="par1" fbc:upperFluxBound="par2" reversible="false">
<listOfReactants>
<speciesReference species="AcCoA" stoichiometry="1" constant="true"/>
<speciesReference species="Fd_red" stoichiometry="1" constant="true"/>
</listOfReactants>
<listOfProducts>
<speciesReference species="Adh" stoichiometry="1" constant="true"/>
</listOfProducts>
</reaction>
<reaction id="0Pyr__AcCoA" name="0Pyr::AcCoA" fast="false" fbc:lowerFluxBound="par3" fbc:upperFluxBound="par2" reversible="true">
<listOfReactants>
<speciesReference species="Pyr" stoichiometry="1" constant="true"/>
</listOfReactants>
<listOfProducts>
<speciesReference species="AcCoA" stoichiometry="1" constant="true"/>
<speciesReference species="CO2" stoichiometry="1" constant="true"/>
<speciesReference species="Fd_red" stoichiometry="1" constant="true"/>
</listOfProducts>
</reaction>
<reaction id="NADH__Fd_red" name="NADH::Fd_red" fast="false" fbc:lowerFluxBound="par3" fbc:upperFluxBound="par2" reversible="true">
<listOfReactants>
<speciesReference species="NADH" stoichiometry="1" constant="true"/>
</listOfReactants>
<listOfProducts>
<speciesReference species="Fd_red" stoichiometry="0.5" constant="true"/>
<speciesReference species="RSH2" stoichiometry="0.5" constant="true"/>
</listOfProducts>
</reaction>
<reaction id="RSH2__H2" name="RSH2::H2" fast="false" fbc:lowerFluxBound="par3" fbc:upperFluxBound="par2" reversible="true">
<listOfReactants>
<speciesReference species="H_ex" stoichiometry="2" constant="true"/>
<speciesReference species="RSH2" stoichiometry="1" constant="true"/>
</listOfReactants>
<listOfProducts>
<speciesReference species="H2" stoichiometry="1" constant="true"/>
</listOfProducts>
</reaction>
<reaction id="Succ_ex" name="Succ_ex" fast="false" fbc:lowerFluxBound="par1" fbc:upperFluxBound="par2" reversible="false">
<listOfReactants>
<speciesReference species="Succ" stoichiometry="1" constant="true"/>
</listOfReactants>
</reaction>
<reaction id="Fdred__H2" name="Fdred::H2" fast="false" fbc:lowerFluxBound="par3" fbc:upperFluxBound="par2" reversible="true">
<listOfReactants>
<speciesReference species="Fd_red" stoichiometry="1" constant="true"/>
</listOfReactants>
<listOfProducts>
<speciesReference species="H_ex" stoichiometry="1" constant="true"/>
<speciesReference species="H2" stoichiometry="1" constant="true"/>
</listOfProducts>
</reaction>
<reaction id="Fdred__Form" name="Fdred::Form" fast="false" fbc:lowerFluxBound="par1" fbc:upperFluxBound="par2" reversible="false">
<listOfReactants>
<speciesReference species="CO2" stoichiometry="1" constant="true"/>
<speciesReference species="Fd_red" stoichiometry="1" constant="true"/>
</listOfReactants>
<listOfProducts>
<speciesReference species="H_ex" stoichiometry="1" constant="true"/>
<speciesReference species="Form" stoichiometry="1" constant="true"/>
</listOfProducts>
</reaction>
<reaction id="BM_Synth" name="BM_Synth" fast="false" fbc:lowerFluxBound="par1" fbc:upperFluxBound="par2" reversible="false">
<listOfReactants>
<speciesReference species="Prot" stoichiometry="0.64" constant="true"/>
<speciesReference species="RNA" stoichiometry="0.185" constant="true"/>
<speciesReference species="DNA" stoichiometry="0.03" constant="true"/>
<speciesReference species="Lip" stoichiometry="0.1" constant="true"/>
<speciesReference species="LPS" stoichiometry="0.015" constant="true"/>
<speciesReference species="PepGly" stoichiometry="0.015" constant="true"/>
<speciesReference species="Glyc" stoichiometry="0.015" constant="true"/>
</listOfReactants>
<listOfProducts>
<speciesReference species="BM" stoichiometry="1" constant="true"/>
</listOfProducts>
</reaction>
<reaction id="r_BMDV2BMc" name="r_BMDV2BMc" fast="false" fbc:lowerFluxBound="par1" fbc:upperFluxBound="par2" reversible="false">
<listOfReactants>
<speciesReference species="BM" stoichiometry="1" constant="true"/>
</listOfReactants>
<listOfProducts>
<speciesReference species="BM_tot" stoichiometry="1" constant="true"/>
</listOfProducts>
</reaction>
<reaction id="Prot_Synth" name="Prot_Synth" fast="false" fbc:lowerFluxBound="par1" fbc:upperFluxBound="par2" reversible="false">
<listOfReactants>
<speciesReference species="ATP" stoichiometry="39.9455" constant="true"/>
<speciesReference species="Ala" stoichiometry="0.88727" constant="true"/>
<speciesReference species="Cys" stoichiometry="0.15818" constant="true"/>
<speciesReference species="Asp" stoichiometry="0.41636" constant="true"/>
<speciesReference species="Glu" stoichiometry="0.45455" constant="true"/>
<speciesReference species="Phe" stoichiometry="0.32" constant="true"/>
<speciesReference species="Gly" stoichiometry="1.0582" constant="true"/>
<speciesReference species="His" stoichiometry="0.16364" constant="true"/>
<speciesReference species="Ile" stoichiometry="0.50182" constant="true"/>
<speciesReference species="Lys" stoichiometry="0.59273" constant="true"/>
<speciesReference species="Leu" stoichiometry="0.77818" constant="true"/>
<speciesReference species="Met" stoichiometry="0.26546" constant="true"/>
<speciesReference species="Asn" stoichiometry="0.41636" constant="true"/>
<speciesReference species="Pro" stoichiometry="0.38182" constant="true"/>
<speciesReference species="Gln" stoichiometry="0.45455" constant="true"/>
<speciesReference species="Arg" stoichiometry="0.51091" constant="true"/>
<speciesReference species="Ser" stoichiometry="0.37273" constant="true"/>
<speciesReference species="Thr" stoichiometry="0.43818" constant="true"/>
<speciesReference species="Val" stoichiometry="0.73091" constant="true"/>
<speciesReference species="Trp" stoichiometry="0.09818" constant="true"/>
<speciesReference species="Tyr" stoichiometry="0.23818" constant="true"/>
</listOfReactants>
<listOfProducts>
<speciesReference species="Prot" stoichiometry="1" constant="true"/>
</listOfProducts>
</reaction>
<reaction id="RNA_Synth" name="RNA_Synth" fast="false" fbc:lowerFluxBound="par1" fbc:upperFluxBound="par2" reversible="false">
<listOfReactants>
<speciesReference species="ATP" stoichiometry="1.2488" constant="true"/>
<speciesReference species="rATP" stoichiometry="0.80488" constant="true"/>
<speciesReference species="rGTP" stoichiometry="0.99024" constant="true"/>
<speciesReference species="rCTP" stoichiometry="0.61436" constant="true"/>
<speciesReference species="rUTP" stoichiometry="0.66341" constant="true"/>
</listOfReactants>
<listOfProducts>
<speciesReference species="RNA" stoichiometry="1" constant="true"/>
</listOfProducts>
</reaction>
<reaction id="DNA_Synth" name="DNA_Synth" fast="false" fbc:lowerFluxBound="par1" fbc:upperFluxBound="par2" reversible="false">
<listOfReactants>
<speciesReference species="ATP" stoichiometry="4.4129" constant="true"/>
<speciesReference species="dATP" stoichiometry="0.7968" constant="true"/>
<speciesReference species="dGTP" stoichiometry="0.8194" constant="true"/>
<speciesReference species="dCTP" stoichiometry="0.8194" constant="true"/>
<speciesReference species="dTTP" stoichiometry="0.7968" constant="true"/>
</listOfReactants>
<listOfProducts>
<speciesReference species="DNA" stoichiometry="1" constant="true"/>
</listOfProducts>
</reaction>
<reaction id="Lip_Synth" name="Lip_Synth" fast="false" fbc:lowerFluxBound="par3" fbc:upperFluxBound="par2" reversible="true">
<listOfReactants>
<speciesReference species="Glyc3P" stoichiometry="1.4176" constant="true"/>
<speciesReference species="ATP" stoichiometry="2.8352" constant="true"/>
<speciesReference species="Ser" stoichiometry="1.4176" constant="true"/>
<speciesReference species="avg_FS" stoichiometry="2.8352" constant="true"/>
</listOfReactants>
<listOfProducts>
<speciesReference species="Lip" stoichiometry="1" constant="true"/>
</listOfProducts>
</reaction>
<reaction id="LPS_Synth" name="LPS_Synth" fast="false" fbc:lowerFluxBound="par1" fbc:upperFluxBound="par2" reversible="false">
<listOfReactants>
<speciesReference species="UDPGlc" stoichiometry="0.46176" constant="true"/>
<speciesReference species="CDPEth" stoichiometry="0.69118" constant="true"/>
<speciesReference species="OH_myr_ac" stoichiometry="0.69118" constant="true"/>
<speciesReference species="C14_0_FS" stoichiometry="0.69118" constant="true"/>
<speciesReference species="CMP_KDO" stoichiometry="0.69118" constant="true"/>
<speciesReference species="NDPHep" stoichiometry="0.69118" constant="true"/>
<speciesReference species="TDPGlcs" stoichiometry="0.46176" constant="true"/>
</listOfReactants>
<listOfProducts>
<speciesReference species="LPS" stoichiometry="1" constant="true"/>
</listOfProducts>
</reaction>
<reaction id="PepGly_Synth" name="PepGly_Synth" fast="false" fbc:lowerFluxBound="par1" fbc:upperFluxBound="par2" reversible="false">
<listOfReactants>
<speciesReference species="ATP" stoichiometry="5.52" constant="true"/>
<speciesReference species="Ala" stoichiometry="2.208" constant="true"/>
<speciesReference species="Glu" stoichiometry="1.104" constant="true"/>
<speciesReference species="UDP_NAG" stoichiometry="1.104" constant="true"/>
<speciesReference species="UDP_NAM" stoichiometry="1.104" constant="true"/>
<speciesReference species="di_am_pim" stoichiometry="1.104" constant="true"/>
</listOfReactants>
<listOfProducts>
<speciesReference species="PepGly" stoichiometry="1" constant="true"/>
</listOfProducts>
</reaction>
<reaction id="Glyc_Synth" name="Glyc_Synth" fast="false" fbc:lowerFluxBound="par1" fbc:upperFluxBound="par2" reversible="false">
<listOfReactants>
<speciesReference species="ADPGlc" stoichiometry="6.16" constant="true"/>
</listOfReactants>
<listOfProducts>
<speciesReference species="Glyc" stoichiometry="1" constant="true"/>
</listOfProducts>
</reaction>
<reaction id="PolyPhos_Synth" name="PolyPhos_Synth" fast="false" fbc:lowerFluxBound="par1" fbc:upperFluxBound="par2" reversible="false">
<listOfReactants>
<speciesReference species="ATP" stoichiometry="12.66" constant="true"/>
</listOfReactants>
<listOfProducts>
<speciesReference species="PolyPhos" stoichiometry="1" constant="true"/>
</listOfProducts>
</reaction>
<reaction id="CO2_up" name="CO2_up" fast="false" fbc:lowerFluxBound="par1" fbc:upperFluxBound="par2" reversible="false">
<listOfReactants>
<speciesReference species="CO2_EX" stoichiometry="1" constant="true"/>
</listOfReactants>
<listOfProducts>
<speciesReference species="CO2" stoichiometry="1" constant="true"/>
</listOfProducts>
</reaction>
</listOfReactions>
<listOfParameters>
<parameter id="par3" constant="true" value="-Inf" />
<parameter id="par1" constant="true" value="0" />
<parameter id="par4" constant="true" value="4.3" />
<parameter id="par5" constant="true" value="50" />
<parameter id="par2" constant="true" value="Inf" />
</listOfParameters>
<fbc:listOfObjectives fbc:activeObjective="objective1">
<fbc:objective fbc:id="objective1" fbc:type="maximize">
<fbc:listOfFluxObjectives>
<fbc:fluxObjective fbc:reaction="r_BMDV2BMc" fbc:coefficient="1"/>
</fbc:listOfFluxObjectives>
</fbc:objective>
</fbc:listOfObjectives>
</model>
</sbml>

## Sheet: M. barkeri
metabolite identifier	metabolite name	type		reaction name	reaction	lower bound	upper bound
G6P	glucose-6-Phosphate	internal		Ala_Synth	1 Pyr + 1 Glu = 1 alKG + 1 Ala	0	Inf
F6P	fructose-6-Phosphate	internal		Arg_Synth	1 AcCoA + 4 ATP + 1 NADPH + 1 CO2 + 1 N + 1 Asp + 2 Glu = 1 alKG + 1 Ac + 1 Arg	0	Inf
F16P	fructose-1,6-bisphosphat	internal		Asn_Synth	2 ATP + 1 N + 1 Asp = 1 Asn	0	Inf
DHAP	dihydroxyaceton-phosphate	internal		Asp_synth	1 OxA + 1 Glu = 1 alKG + 1 Asp	0	Inf
Glyc3P	glycerol_3_Phosphat	internal		Cys_Synth	1 AcCoA + 1 S + 1 Ser = 1 Ac + 1 Cys	0	Inf
G3P	glyceraldehyde-3-phosphate	internal		Gln_Synth	1 ATP + 1 N + 1 Glu = 1 Gln	0	Inf
DPG	diphosphoglycerate	internal		Glu_synth	1 alKG + 1 NADPH + 1 N = 1 Glu	0	Inf
3PG	3-Phosphoglycerate	internal		Gly_Synth	1 Ser = 1 MTHF + 1 Gly	0	Inf
2PG	2-Phosphoglycerate	internal		His_Synth	1 ATP + 1 PRPP + 1 Gln = 1 alKG + 2 NADH + 1 His	0	Inf
PEP	phosphoenolpyruvate	internal		Ile_Synth	1 Pyr + 1 NADPH + 1 Glu + 1 Thr = 1 alKG + 1 CO2 + 1 N + 1 Ile	0	Inf
Pyr	pyruvate	internal		Leu_Synth	2 Pyr + 1 AcCoA + 1 NADPH + 1 Glu = 1 alKG + 1 NADH + 2 CO2 + 1 Leu	0	Inf
AcCoA	acetyl_CoA	internal		Lys_Synth	1 di_am_pim = 1 CO2 + 1 Lys	0	Inf
Cit	oitrate	internal		Met_Synth	1 ATP + 2 NADPH + 1 MTHF + 1 Cys + 1 Asp = 1 Pyr + 1 N + 1 Met	0	Inf
ICit	iso-Citrate	internal		Phe_Synth	1 Chor + 1 Glu = 1 alKG + 1 CO2 + 1 Phe	0	Inf
alKG	alpha-Ketoglutarate(=Oxoglutarate)	internal		Pro_Synth	1 ATP + 2 NADPH + 1 Glu = 1 Pro	0	Inf
OxA	oxalacetate	internal		Ser_Synth	1 3PG + 1 Glu = 1 alKG + 1 NADH + 1 Ser	0	Inf
R5P	ribose-5-Phosphate	internal		Thr_Synth	2 ATP + 2 NADPH + 1 Asp = 1 Thr	0	Inf
Rl5P	ribulose-5-Phosphate	internal		Trp_Synth	1 Chor + 1 PRPP + 1 Gln + 1 Ser = 1 G3P + 1 Pyr + 1 CO2 + 1 Glu + 1 Trp	0	Inf
PGlac	6-Phospho-Gluconolactone	internal		Tyr_Synth	1 Chor + 1 Glu = 1 alKG + 1 NADH + 1 CO2 + 1 Tyr	0	Inf
PGluc	6-Phospho-Gluconate	internal		Val_Synth	2 Pyr + 1 NADPH + 1 Glu = 1 alKG + 1 CO2 + 1 Val	0	Inf
ATP	adenosintriphosphate	internal		rATP_Synth	5 ATP + 1 CO2 + 1 PRPP + 2 MTHF + 2 Asp + 1 Gly + 2 Gln = 1 NADPH + 2 Glu + 1 rATP	0	Inf
NADH	NADH	internal		rGTP_Synth	6 ATP + 1 CO2 + 1 PRPP + 2 MTHF + 1 Asp + 1 Gly + 3 Gln = 1 NADH + 1 NADPH + 3 Glu + 1 rGTP	0	Inf
NADPH	NADPH	internal		rCTP_Synth	1 ATP + 1 Gln + 1 rUTP = 1 Glu + 1 rCTP	0	Inf
H_ex	extraplasmatic_protons	internal		rUTP_Synth	4 ATP + 1 N + 1 PRPP + 1 Asp = 1 NADH + 1 rUTP	0	Inf
CO2	carbon_dioxide	internal		dATP_Synth	1 NADPH + 1 rATP = 1 dATP	0	Inf
N	nitrogen(NH4)	internal		dGTP_Synth	1 NADPH + 1 rGTP = 1 dGTP	0	Inf
S	sulfur(SO4)	internal		dCTP_Synth	1 NADPH + 1 rCTP = 1 dCTP	0	Inf
AcP	acetyl-P	internal		dTTP_Synth	2 NADPH + 1 MTHF + 1 rUTP = 1 dTTP	0	Inf
Ac	acetate	internal		3PG::2PG::3PG	1 2PG = 1 3PG	-Inf	Inf
Chor	Chorismat	internal		5CHOMPT::CHH4MPT	1 5CHOMPT = 1 CHH4MPT	-Inf	Inf
PRPP	_5-Phosphoribosyl-1-Pyrophosphat	internal		AcCoA::aCH3-Co(III)Fe-S	1 AcCoA = 1 CO + 1 aCH3-Co(III)Fe-S	-Inf	Inf
MTHF	_5_10_Methylen-Tetrahydrofolat	internal		AcCoA::Cit	1 AcCoA + 1 OxA = 1 Cit	0	Inf
Ala	Alanin	internal		AcCoA::Pyr	1 AcCoA + 1 CO2 + 2 H2 = 1 Pyr + 1 NADH	0	Inf
Cys	Cystein	internal		aCH3-Co(III)Fe-S::CH3-H4-MPT	1 aCH3-Co(III)Fe-S = 1 CH3-H4-MPT	0	Inf
Asp	Aspartate	internal		Ac::Ac_P	1 ATP + 1 Ac = 1 AcP	-Inf	Inf
Glu	Glutamate	internal		Ac_P::AcCoA	1 AcP = 1 AcCoA	-Inf	Inf
Phe	Phenylalanin	internal		ADPGlc_Synth	1 G6P + 1 ATP = 1 ADPGlc	0	Inf
Gly	Glycin	internal		ATPSynth	3 H_ex = 1 ATP	-Inf	Inf
His	Histidin	internal		ATPSynth_M	4 Hout = 1 ATP	0	Inf
Ile	Isoleucin	internal		avg_FS_Synth	8.24 AcCoA + 7.24 ATP + 13.91 NADPH = 1 avg_FS	0	Inf
Lys	Lysin	internal		C14_0_FS_Synth	7 AcCoA + 6 ATP + 12 NADPH = 1 C14_0_FS	0	Inf
Leu	Leucin	internal		CDPEth_Synth	1 3PG + 3 ATP + 1 NADPH + 1 N = 1 NADH + 1 CDPEth	0	Inf
Met	Methionin	internal		CH2H4MPT::CH3H4MPT	1 CH2H4MPT + 1 H2 = 1 CH3-H4-MPT	-Inf	Inf
Asn	Asparagin	internal		CH3-H4-MPT::MeCoM	1 CH3-H4-MPT = 1 MeCoM + 2 Na_out	-Inf	Inf
Pro	Prolin	internal		CHH4MPT::CH2H4MPT	1 CHH4MPT + 1 H2 = 1 CH2H4MPT	-Inf	Inf
Gln	Glutamin	internal		CHOMFR::5CHOMPT	1 CHOMFR = 1 5CHOMPT	-Inf	Inf
Arg	Arginin	internal		Chor_Synth	1 F16P + 1 PEP + 2 ATP + 2 NADPH + 1 Asp = 1 DHAP + 1 Chor	0	Inf
Ser	Serin	internal		Cit::ICit	1 Cit = 1 ICit	-Inf	Inf
Thr	Threonin	internal		CMP_KDO_Synth	1 PEP + 1 R5P + 2 ATP = 1 CMP_KDO	0	Inf
Val	Valin	internal		CO2::AcCoA	1 ATP + 2 NADPH + 2 CO2 + 4 H2 = 1 AcCoA + 2 NADH	0	Inf
Trp	Tryptophan	internal		CO2::CHOMFR	1 CO2 + 2 Hout + 1 H2 = 1 CHOMFR	-Inf	Inf
Tyr	Tyrosin	internal		CO::CO2	1 CO = 1 CO2 + 1 Hout + 1 H2	-Inf	Inf
rATP	ATP_for_RNA_Synth	internal		DHAP::Glyc3P	1 DHAP + 1 NADH = 1 Glyc3P	-Inf	Inf
rGTP	GTP_for_RNA_Synth	internal		di_am_pim_Synth	1 Pyr + 1 ATP + 2 NADPH + 1 Asp + 1 Glu = 1 alKG + 1 di_am_pim	0	Inf
rCTP	CTP_for_RNA_Synth	internal		DNA_Synth	4.4129 ATP + 0.7968 dATP + 0.8194 dGTP + 0.8194 dCTP + 0.7968 dTTP = 1 DNA	0	Inf
rUTP	UTP_for_RNA_Synth	internal		DPG::3PG::DPG	1 3PG + 1 ATP = 1 DPG	-Inf	Inf
dATP	ATP_for_DNA_Synth	internal		F16P::F6P	1 F16P = 1 F6P	0	Inf
dGTP	GTP_for_DNA_Synth	internal		F6P::G6P	1 F6P = 1 G6P	-Inf	Inf
dCTP	CTP_for_DNA_Synth	internal		F6P::Hu5P	1 F6P = 1 Hu5P	-Inf	Inf
dTTP	TTP_for_DNA_Synth	internal		Forma::CO2	1 Forma = 1 NADH + 1 CO2 + 1 H2	0	Inf
avg_FS	av_fatty_acid	internal		G3P::DHAP	1 G3P = 1 DHAP	-Inf	Inf
UDPGlc	UDP_glucose	internal		G3P::DPG:G3P	1 DPG + 1 NADH = 1 G3P	-Inf	Inf
CDPEth	CDP_ethanolamine	internal		G6P::PGlac	1 G6P = 1 PGlac + 1 NADPH	-Inf	Inf
OH_myr_ac	OH_myristic_Acid	internal		Glyc_Synth	6.16 ADPGlc = 1 Glyc	0	Inf
C14_0_FS	C_14:0_Fatty_acid	internal		Hu5P::Rl5P	1 Hu5P = 1 Rl5P + 1 Forma	-Inf	Inf
CMP_KDO	CMP_KDO	internal		ICit::alKG	1 ICit = 1 alKG + 1 NADPH + 1 CO2	-Inf	Inf
NDPHep	NDP_Heptose	internal		Lip_Synth	1.4176 Glyc3P + 2.8352 ATP + 1.4176 Ser + 2.8352 avg_FS = 1 Lip	0	Inf
TDPGlcs	TDP_glucosamine	internal		LPS_Synth	0.46176 UDPGlc + 0.69118 CDPEth + 0.69118 OH_myr_ac + 0.69118 C14_0_FS + 0.69118 CMP_KDO + 0.69118 NDPHep + 0.46176 TDPGlcs = 1 LPS	0	Inf
UDP_NAG	UDP_acetylglucosamine	internal		MeCoM::Meth	1 MeCoM + 1 H2 = 1 Meth + 4 Hout	-Inf	Inf
UDP_NAM	UDP_N_acetylmuramic_acid	internal		MTHF_Synth	1 ATP + 1 NADPH = 1 MTHF	-Inf	Inf
di_am_pim	diaminopimelate	internal		NADHDehydro	1 NADH = 2 H2	-Inf	Inf
ADPGlc	glycogen_Monomere	internal		Naout::Hout	1 Na_out = 2 Hout	-Inf	Inf
CO	carbon_monoxide	internal		NDPHep_Synth	1.5 G6P + 1 ATP = 4 NADPH + 1 NDPHep	0	Inf
aCH3-Co(III)Fe-S	a[methyl-Co(III)corrinoidFe-Sprotein]	internal		OH_myr_ac_Synth	7 AcCoA + 6 ATP + 11 NADPH = 1 OH_myr_ac	0	Inf
CH3-H4-MPT	5-methyl-tetrahydrosarcinapterin	internal		PepGly_Synth	5.52 ATP + 2.208 Ala + 1.104 Glu + 1.104 UDP_NAG + 1.104 UDP_NAM + 1.104 di_am_pim = 1 PepGly	0	Inf
MeCoM	methyl-CoM	internal		MeOH::MeCoM	1 MeOH = 1 MeCoM	0	Inf
Na_out	sodium-ions_outside	internal		PEP::2PG	1 PEP = 1 2PG	-Inf	Inf
CH4	methane	internal		PEP::OxA	1 PEP + 1 CO2 = 1 OxA	0	Inf
CHOMFR	formylmethanofuran	internal		PGlac::PGluc	1 PGlac = 1 PGluc	0	Inf
5CHOMPT	5-Formyl-tetrahydrosarcinapterin	internal		PGluc::Rl5P	1 PGluc = 1 Rl5P + 1 NADPH + 1 CO2	0	Inf
CHH4MPT	5,10methenyltetrahydrosarcinapterin	internal		Polyphos_Synth	12.66 ATP = 1 Polyphos	0	Inf
CH2H4MPT	5,10methylenetetrahydrosarcinapterin	internal		Prot_Synth	39.9455 ATP + 0.88727 Ala + 0.15818 Cys + 0.41636 Asp + 0.45455 Glu + 0.32 Phe + 1.0582 Gly + 0.16364 His + 0.50182 Ile + 0.59273 Lys + 0.77818 Leu + 0.26546 Met + 0.41636 Asn + 0.38182 Pro + 0.45455 Gln + 0.51091 Arg + 0.37273 Ser + 0.43818 Thr + 0.73091 Val + 0.09818 Trp + 0.23818 Tyr = 1 Prot	0	Inf
Hout	protons_extracellular	internal		PRPP_Synth	1 R5P + 2 ATP = 1 PRPP	0	Inf
Lip	lipids	internal		Pyr::PEP	1 Pyr + 1 ATP = 1 PEP	0	Inf
LPS	lipopolysacharide	internal		Rl5P::R5P	1 Rl5P = 1 R5P	-Inf	Inf
PepGly	peptidoglukan	internal		RNA_Synth	1.2488 ATP + 0.80488 rATP + 0.99024 rGTP + 0.61436 rCTP + 0.66341 rUTP = 1 RNA	0	Inf
Prot	proteins	internal		T3P::F16P	1 DHAP + 1 G3P = 1 F16P	-Inf	Inf
RNA	RNA	internal		TDPGlcs_Synth	1 F6P + 2 ATP + 1 N = 1 TDPGlcs	0	Inf
DNA	DNA	internal		TransHydro	1 NADH + 1 H_ex = 1 NADPH	-Inf	Inf
Polyphos	polyphosphate	internal		UDPGlc_Synth	1 G6P + 1 ATP = 1 UDPGlc	0	Inf
Glyc	glycogen	internal		UDP_NAG_Synth	1 F6P + 1 AcCoA + 1 ATP + 1 Gln = 1 Glu + 1 UDP_NAG	0	Inf
BM	biomass	internal		UDP_NAM_Synth	1 PEP + 1 NADPH + 1 UDP_NAG = 1 UDP_NAM	0	Inf
Hu5P	hexulose-5-Phosphat	internal		ATPmaint	1 ATP =	2.5	Inf
Forma	formaldehyd	internal		BM_Synth	0.1 Lip + 0.015 LPS + 0.015 PepGly + 0.64 Prot + 0.185 RNA + 0.03 DNA + 0.015 Glyc = 1 BM	0	Inf
MeOH	methanol	internal		mue	1 BM = 1 BM_tot	0	Inf
H2	hydrogen	internal		CO2_up	1 CO2_EX = 1 CO2	0	Inf
H2_EX	hydrogen_external	external		MeOH_up	1 MetOH_EX = 1 MeOH	0	Inf
CO2_EX	CO2_external	external		Ac_up	1 Ac_EX = 1 Ac	0	Inf
CH4_EX	methane_external	external		CO2_ex	1 CO2 = 1 CO2_EX	0	Inf
Ac_EX	acetate_external	external		H2_up	1 H2_EX = 1 H2	0	Inf
MetOH_EX	methanol_external	external		CH4_ex	1 Meth = 1 CH4_EX	0	15
BM_tot	total_biomass	external		N_up	= 1 N	0	Inf
				S_up	4 ATP = 1 S	-Inf	Inf

## Sheet: MB SBML
<?xml version="1.0" encoding="UTF-8"?>
<sbml xmlns="http://www.sbml.org/sbml/level3/version1/core" level="3" version="1" fbc:required="false" xmlns:fbc="http://www.sbml.org/sbml/level3/version1/fbc/version2">
<model id="CNA_MB" name="MB" fbc:strict="true">
<listOfCompartments>
<compartment id="External_Species" constant="true"/>
<compartment id="Internal_Species" constant="true"/>
</listOfCompartments>
<listOfSpecies>
<species id="G6P" name="Glucose-6-Phosphate" boundaryCondition="false" compartment="Internal_Species" constant="false" hasOnlySubstanceUnits="false"/>
<species id="F6P" name="Fructose-6-Phosphate" boundaryCondition="false" compartment="Internal_Species" constant="false" hasOnlySubstanceUnits="false"/>
<species id="F16P" name="Fructose-1,6-bisphosphat" boundaryCondition="false" compartment="Internal_Species" constant="false" hasOnlySubstanceUnits="false"/>
<species id="DHAP" name="Dihydroxyaceton-phosphate" boundaryCondition="false" compartment="Internal_Species" constant="false" hasOnlySubstanceUnits="false"/>
<species id="Glyc3P" name="Glycerol_3_Phosphat" boundaryCondition="false" compartment="Internal_Species" constant="false" hasOnlySubstanceUnits="false"/>
<species id="G3P" name="Glyceraldehyde-3-phosphate" boundaryCondition="false" compartment="Internal_Species" constant="false" hasOnlySubstanceUnits="false"/>
<species id="DPG" name="Diphosphoglycerate" boundaryCondition="false" compartment="Internal_Species" constant="false" hasOnlySubstanceUnits="false"/>
<species id="3PG" name="3-Phosphoglycerate" boundaryCondition="false" compartment="Internal_Species" constant="false" hasOnlySubstanceUnits="false"/>
<species id="2PG" name="2-Phosphoglycerate" boundaryCondition="false" compartment="Internal_Species" constant="false" hasOnlySubstanceUnits="false"/>
<species id="PEP" name="Phosphoenolpyruvate" boundaryCondition="false" compartment="Internal_Species" constant="false" hasOnlySubstanceUnits="false"/>
<species id="Pyr" name="Pyruvat" boundaryCondition="false" compartment="Internal_Species" constant="false" hasOnlySubstanceUnits="false"/>
<species id="AcCoA" name="Acetyl_CoA" boundaryCondition="false" compartment="Internal_Species" constant="false" hasOnlySubstanceUnits="false"/>
<species id="Cit" name="Citrate" boundaryCondition="false" compartment="Internal_Species" constant="false" hasOnlySubstanceUnits="false"/>
<species id="ICit" name="Iso-Citrate" boundaryCondition="false" compartment="Internal_Species" constant="false" hasOnlySubstanceUnits="false"/>
<species id="alKG" name="alpha-Ketoglutarate(=Oxoglutarate)" boundaryCondition="false" compartment="Internal_Species" constant="false" hasOnlySubstanceUnits="false"/>
<species id="OxA" name="Oxalacetate" boundaryCondition="false" compartment="Internal_Species" constant="false" hasOnlySubstanceUnits="false"/>
<species id="R5P" name="Ribose-5-Phosphate" boundaryCondition="false" compartment="Internal_Species" constant="false" hasOnlySubstanceUnits="false"/>
<species id="Rl5P" name="Ribulose-5-Phosphate" boundaryCondition="false" compartment="Internal_Species" constant="false" hasOnlySubstanceUnits="false"/>
<species id="PGlac" name="6-Phospho-Gluconolactone" boundaryCondition="false" compartment="Internal_Species" constant="false" hasOnlySubstanceUnits="false"/>
<species id="PGluc" name="6-Phospho-Gluconate" boundaryCondition="false" compartment="Internal_Species" constant="false" hasOnlySubstanceUnits="false"/>
<species id="ATP" name="Adenosintriphosphate" boundaryCondition="false" compartment="Internal_Species" constant="false" hasOnlySubstanceUnits="false"/>
<species id="NADH" name="NADH" boundaryCondition="false" compartment="Internal_Species" constant="false" hasOnlySubstanceUnits="false"/>
<species id="NADPH" name="NADPH" boundaryCondition="false" compartment="Internal_Species" constant="false" hasOnlySubstanceUnits="false"/>
<species id="H_ex" name="extraplasmatic_protons" boundaryCondition="false" compartment="Internal_Species" constant="false" hasOnlySubstanceUnits="false"/>
<species id="CO2" name="Carbon_dioxide" boundaryCondition="false" compartment="Internal_Species" constant="false" hasOnlySubstanceUnits="false"/>
<species id="N" name="Nitrogen(NH4)" boundaryCondition="false" compartment="Internal_Species" constant="false" hasOnlySubstanceUnits="false"/>
<species id="S" name="Sulfur(SO4)" boundaryCondition="false" compartment="Internal_Species" constant="false" hasOnlySubstanceUnits="false"/>
<species id="AcP" name="Acetyl-P" boundaryCondition="false" compartment="Internal_Species" constant="false" hasOnlySubstanceUnits="false"/>
<species id="Ac" name="Acetat" boundaryCondition="false" compartment="Internal_Species" constant="false" hasOnlySubstanceUnits="false"/>
<species id="Chor" name="Chorismat" boundaryCondition="false" compartment="Internal_Species" constant="false" hasOnlySubstanceUnits="false"/>
<species id="PRPP" name="_5-Phosphoribosyl-1-Pyrophosphat" boundaryCondition="false" compartment="Internal_Species" constant="false" hasOnlySubstanceUnits="false"/>
<species id="MTHF" name="_5_10_Methylen-Tetrahydrofolat" boundaryCondition="false" compartment="Internal_Species" constant="false" hasOnlySubstanceUnits="false"/>
<species id="Ala" name="Alanin" boundaryCondition="false" compartment="Internal_Species" constant="false" hasOnlySubstanceUnits="false"/>
<species id="Cys" name="Cystein" boundaryCondition="false" compartment="Internal_Species" constant="false" hasOnlySubstanceUnits="false"/>
<species id="Asp" name="Aspartate" boundaryCondition="false" compartment="Internal_Species" constant="false" hasOnlySubstanceUnits="false"/>
<species id="Glu" name="Glutamate" boundaryCondition="false" compartment="Internal_Species" constant="false" hasOnlySubstanceUnits="false"/>
<species id="Phe" name="Phenylalanin" boundaryCondition="false" compartment="Internal_Species" constant="false" hasOnlySubstanceUnits="false"/>
<species id="Gly" name="Glycin" boundaryCondition="false" compartment="Internal_Species" constant="false" hasOnlySubstanceUnits="false"/>
<species id="His" name="Histidin" boundaryCondition="false" compartment="Internal_Species" constant="false" hasOnlySubstanceUnits="false"/>
<species id="Ile" name="Isoleucin" boundaryCondition="false" compartment="Internal_Species" constant="false" hasOnlySubstanceUnits="false"/>
<species id="Lys" name="Lysin" boundaryCondition="false" compartment="Internal_Species" constant="false" hasOnlySubstanceUnits="false"/>
<species id="Leu" name="Leucin" boundaryCondition="false" compartment="Internal_Species" constant="false" hasOnlySubstanceUnits="false"/>
<species id="Met" name="Methionin" boundaryCondition="false" compartment="Internal_Species" constant="false" hasOnlySubstanceUnits="false"/>
<species id="Asn" name="Asparagin" boundaryCondition="false" compartment="Internal_Species" constant="false" hasOnlySubstanceUnits="false"/>
<species id="Pro" name="Prolin" boundaryCondition="false" compartment="Internal_Species" constant="false" hasOnlySubstanceUnits="false"/>
<species id="Gln" name="Glutamin" boundaryCondition="false" compartment="Internal_Species" constant="false" hasOnlySubstanceUnits="false"/>
<species id="Arg" name="Arginin" boundaryCondition="false" compartment="Internal_Species" constant="false" hasOnlySubstanceUnits="false"/>
<species id="Ser" name="Serin" boundaryCondition="false" compartment="Internal_Species" constant="false" hasOnlySubstanceUnits="false"/>
<species id="Thr" name="Threonin" boundaryCondition="false" compartment="Internal_Species" constant="false" hasOnlySubstanceUnits="false"/>
<species id="Val" name="Valin" boundaryCondition="false" compartment="Internal_Species" constant="false" hasOnlySubstanceUnits="false"/>
<species id="Trp" name="Tryptophan" boundaryCondition="false" compartment="Internal_Species" constant="false" hasOnlySubstanceUnits="false"/>
<species id="Tyr" name="Tyrosin" boundaryCondition="false" compartment="Internal_Species" constant="false" hasOnlySubstanceUnits="false"/>
<species id="rATP" name="ATP_for_RNA_Synth" boundaryCondition="false" compartment="Internal_Species" constant="false" hasOnlySubstanceUnits="false"/>
<species id="rGTP" name="GTP_for_RNA_Synth" boundaryCondition="false" compartment="Internal_Species" constant="false" hasOnlySubstanceUnits="false"/>
<species id="rCTP" name="CTP_for_RNA_Synth" boundaryCondition="false" compartment="Internal_Species" constant="false" hasOnlySubstanceUnits="false"/>
<species id="rUTP" name="UTP_for_RNA_Synth" boundaryCondition="false" compartment="Internal_Species" constant="false" hasOnlySubstanceUnits="false"/>
<species id="dATP" name="ATP_for_DNA_Synth" boundaryCondition="false" compartment="Internal_Species" constant="false" hasOnlySubstanceUnits="false"/>
<species id="dGTP" name="GTP_for_DNA_Synth" boundaryCondition="false" compartment="Internal_Species" constant="false" hasOnlySubstanceUnits="false"/>
<species id="dCTP" name="CTP_for_DNA_Synth" boundaryCondition="false" compartment="Internal_Species" constant="false" hasOnlySubstanceUnits="false"/>
<species id="dTTP" name="TTP_for_DNA_Synth" boundaryCondition="false" compartment="Internal_Species" constant="false" hasOnlySubstanceUnits="false"/>
<species id="avg_FS" name="av_fatty_acid" boundaryCondition="false" compartment="Internal_Species" constant="false" hasOnlySubstanceUnits="false"/>
<species id="UDPGlc" name="UDP_glucose" boundaryCondition="false" compartment="Internal_Species" constant="false" hasOnlySubstanceUnits="false"/>
<species id="CDPEth" name="CDP_ethanolamine" boundaryCondition="false" compartment="Internal_Species" constant="false" hasOnlySubstanceUnits="false"/>
<species id="OH_myr_ac" name="OH_myristic_Acid" boundaryCondition="false" compartment="Internal_Species" constant="false" hasOnlySubstanceUnits="false"/>
<species id="C14_0_FS" name="C_14:0_Fatty_acid" boundaryCondition="false" compartment="Internal_Species" constant="false" hasOnlySubstanceUnits="false"/>
<species id="CMP_KDO" name="CMP_KDO" boundaryCondition="false" compartment="Internal_Species" constant="false" hasOnlySubstanceUnits="false"/>
<species id="NDPHep" name="NDP_Heptose" boundaryCondition="false" compartment="Internal_Species" constant="false" hasOnlySubstanceUnits="false"/>
<species id="TDPGlcs" name="TDP_glucosamine" boundaryCondition="false" compartment="Internal_Species" constant="false" hasOnlySubstanceUnits="false"/>
<species id="UDP_NAG" name="UDP_acetylglucosamine" boundaryCondition="false" compartment="Internal_Species" constant="false" hasOnlySubstanceUnits="false"/>
<species id="UDP_NAM" name="UDP_N_acetylmuramic_acid" boundaryCondition="false" compartment="Internal_Species" constant="false" hasOnlySubstanceUnits="false"/>
<species id="di_am_pim" name="Diaminopimelate" boundaryCondition="false" compartment="Internal_Species" constant="false" hasOnlySubstanceUnits="false"/>
<species id="ADPGlc" name="Glycogen_Monomere" boundaryCondition="false" compartment="Internal_Species" constant="false" hasOnlySubstanceUnits="false"/>
<species id="CO" name="Kohlenstoff" boundaryCondition="false" compartment="Internal_Species" constant="false" hasOnlySubstanceUnits="false"/>
<species id="aCH3_Co_III_Fe_S" name="a[methyl-Co(III)corrinoidFe-Sprotein]" boundaryCondition="false" compartment="Internal_Species" constant="false" hasOnlySubstanceUnits="false"/>
<species id="CH3_H4_MPT" name="5-methyl-tetrahydrosarcinapterin" boundaryCondition="false" compartment="Internal_Species" constant="false" hasOnlySubstanceUnits="false"/>
<species id="MeCoM" name="Methyl-CoM" boundaryCondition="false" compartment="Internal_Species" constant="false" hasOnlySubstanceUnits="false"/>
<species id="Na_out" name="Natrium_outside" boundaryCondition="false" compartment="Internal_Species" constant="false" hasOnlySubstanceUnits="false"/>
<species id="CH4" name="Methan" boundaryCondition="false" compartment="Internal_Species" constant="false" hasOnlySubstanceUnits="false"/>
<species id="CHOMFR" name="Formylmethanofuran" boundaryCondition="false" compartment="Internal_Species" constant="false" hasOnlySubstanceUnits="false"/>
<species id="5CHOMPT" name="5-Formyl-tetrahydrosarcinapterin" boundaryCondition="false" compartment="Internal_Species" constant="false" hasOnlySubstanceUnits="false"/>
<species id="CHH4MPT" name="5,10methenyltetrahydrosarcinapterin" boundaryCondition="false" compartment="Internal_Species" constant="false" hasOnlySubstanceUnits="false"/>
<species id="CH2H4MPT" name="5,10methylenetetrahydrosarcinapterin" boundaryCondition="false" compartment="Internal_Species" constant="false" hasOnlySubstanceUnits="false"/>
<species id="Hout" name="Protonen_au�n" boundaryCondition="false" compartment="Internal_Species" constant="false" hasOnlySubstanceUnits="false"/>
<species id="Lip" name="Lipide" boundaryCondition="false" compartment="Internal_Species" constant="false" hasOnlySubstanceUnits="false"/>
<species id="LPS" name="Lipopolysacharide" boundaryCondition="false" compartment="Internal_Species" constant="false" hasOnlySubstanceUnits="false"/>
<species id="PepGly" name="Peptidoglukan" boundaryCondition="false" compartment="Internal_Species" constant="false" hasOnlySubstanceUnits="false"/>
<species id="Prot" name="Protein" boundaryCondition="false" compartment="Internal_Species" constant="false" hasOnlySubstanceUnits="false"/>
<species id="RNA" name="RNA" boundaryCondition="false" compartment="Internal_Species" constant="false" hasOnlySubstanceUnits="false"/>
<species id="DNA" name="DNA" boundaryCondition="false" compartment="Internal_Species" constant="false" hasOnlySubstanceUnits="false"/>
<species id="Polyphos" name="Polyphosphat" boundaryCondition="false" compartment="Internal_Species" constant="false" hasOnlySubstanceUnits="false"/>
<species id="Glyc" name="Glycogen" boundaryCondition="false" compartment="Internal_Species" constant="false" hasOnlySubstanceUnits="false"/>
<species id="BM" name="Biomass" boundaryCondition="false" compartment="Internal_Species" constant="false" hasOnlySubstanceUnits="false"/>
<species id="Hu5P" name="Hexulose-5-Phosphat" boundaryCondition="false" compartment="Internal_Species" constant="false" hasOnlySubstanceUnits="false"/>
<species id="Forma" name="Formaldehyd" boundaryCondition="false" compartment="Internal_Species" constant="false" hasOnlySubstanceUnits="false"/>
<species id="MeOH" name="Methanol" boundaryCondition="false" compartment="Internal_Species" constant="false" hasOnlySubstanceUnits="false"/>
<species id="H2" name="Wasserstoff" boundaryCondition="false" compartment="Internal_Species" constant="false" hasOnlySubstanceUnits="false"/>
<species id="H2_EX" name="H2_external" boundaryCondition="true" compartment="External_Species" constant="false" hasOnlySubstanceUnits="false"/>
<species id="CO2_EX" name="CO2_external" boundaryCondition="true" compartment="External_Species" constant="false" hasOnlySubstanceUnits="false"/>
<species id="CH4_EX" name="nethane_external" boundaryCondition="true" compartment="External_Species" constant="false" hasOnlySubstanceUnits="false"/>
<species id="Ac_EX" name="acetate_external" boundaryCondition="true" compartment="External_Species" constant="false" hasOnlySubstanceUnits="false"/>
<species id="MetOH_EX" name="nethanol_external" boundaryCondition="true" compartment="External_Species" constant="false" hasOnlySubstanceUnits="false"/>
<species id="BM_tot" name="total_biomass" boundaryCondition="true" compartment="External_Species" constant="false" hasOnlySubstanceUnits="false"/>
</listOfSpecies>
<listOfReactions>
<reaction id="Ala_Synth" name="Ala_Synth" fast="false" fbc:lowerFluxBound="par1" fbc:upperFluxBound="par2" reversible="false">
<listOfReactants>
<speciesReference species="Pyr" stoichiometry="1" constant="true"/>
<speciesReference species="Glu" stoichiometry="1" constant="true"/>
</listOfReactants>
<listOfProducts>
<speciesReference species="alKG" stoichiometry="1" constant="true"/>
<speciesReference species="Ala" stoichiometry="1" constant="true"/>
</listOfProducts>
</reaction>
<reaction id="Arg_Synth" name="Arg_Synth" fast="false" fbc:lowerFluxBound="par1" fbc:upperFluxBound="par2" reversible="false">
<listOfReactants>
<speciesReference species="AcCoA" stoichiometry="1" constant="true"/>
<speciesReference species="ATP" stoichiometry="4" constant="true"/>
<speciesReference species="NADPH" stoichiometry="1" constant="true"/>
<speciesReference species="CO2" stoichiometry="1" constant="true"/>
<speciesReference species="N" stoichiometry="1" constant="true"/>
<speciesReference species="Asp" stoichiometry="1" constant="true"/>
<speciesReference species="Glu" stoichiometry="2" constant="true"/>
</listOfReactants>
<listOfProducts>
<speciesReference species="alKG" stoichiometry="1" constant="true"/>
<speciesReference species="Ac" stoichiometry="1" constant="true"/>
<speciesReference species="Arg" stoichiometry="1" constant="true"/>
</listOfProducts>
</reaction>
<reaction id="Asn_Synth" name="Asn_Synth" fast="false" fbc:lowerFluxBound="par1" fbc:upperFluxBound="par2" reversible="false">
<listOfReactants>
<speciesReference species="ATP" stoichiometry="2" constant="true"/>
<speciesReference species="N" stoichiometry="1" constant="true"/>
<speciesReference species="Asp" stoichiometry="1" constant="true"/>
</listOfReactants>
<listOfProducts>
<speciesReference species="Asn" stoichiometry="1" constant="true"/>
</listOfProducts>
</reaction>
<reaction id="Asp_synth" name="Asp_synth" fast="false" fbc:lowerFluxBound="par1" fbc:upperFluxBound="par2" reversible="false">
<listOfReactants>
<speciesReference species="OxA" stoichiometry="1" constant="true"/>
<speciesReference species="Glu" stoichiometry="1" constant="true"/>
</listOfReactants>
<listOfProducts>
<speciesReference species="alKG" stoichiometry="1" constant="true"/>
<speciesReference species="Asp" stoichiometry="1" constant="true"/>
</listOfProducts>
</reaction>
<reaction id="Cys_Synth" name="Cys_Synth" fast="false" fbc:lowerFluxBound="par1" fbc:upperFluxBound="par2" reversible="false">
<listOfReactants>
<speciesReference species="AcCoA" stoichiometry="1" constant="true"/>
<speciesReference species="S" stoichiometry="1" constant="true"/>
<speciesReference species="Ser" stoichiometry="1" constant="true"/>
</listOfReactants>
<listOfProducts>
<speciesReference species="Ac" stoichiometry="1" constant="true"/>
<speciesReference species="Cys" stoichiometry="1" constant="true"/>
</listOfProducts>
</reaction>
<reaction id="Gln_Synth" name="Gln_Synth" fast="false" fbc:lowerFluxBound="par1" fbc:upperFluxBound="par2" reversible="false">
<listOfReactants>
<speciesReference species="ATP" stoichiometry="1" constant="true"/>
<speciesReference species="N" stoichiometry="1" constant="true"/>
<speciesReference species="Glu" stoichiometry="1" constant="true"/>
</listOfReactants>
<listOfProducts>
<speciesReference species="Gln" stoichiometry="1" constant="true"/>
</listOfProducts>
</reaction>
<reaction id="Glu_synth" name="Glu_synth" fast="false" fbc:lowerFluxBound="par1" fbc:upperFluxBound="par2" reversible="false">
<listOfReactants>
<speciesReference species="alKG" stoichiometry="1" constant="true"/>
<speciesReference species="NADPH" stoichiometry="1" constant="true"/>
<speciesReference species="N" stoichiometry="1" constant="true"/>
</listOfReactants>
<listOfProducts>
<speciesReference species="Glu" stoichiometry="1" constant="true"/>
</listOfProducts>
</reaction>
<reaction id="Gly_Synth" name="Gly_Synth" fast="false" fbc:lowerFluxBound="par1" fbc:upperFluxBound="par2" reversible="false">
<listOfReactants>
<speciesReference species="Ser" stoichiometry="1" constant="true"/>
</listOfReactants>
<listOfProducts>
<speciesReference species="MTHF" stoichiometry="1" constant="true"/>
<speciesReference species="Gly" stoichiometry="1" constant="true"/>
</listOfProducts>
</reaction>
<reaction id="His_Synth" name="His_Synth" fast="false" fbc:lowerFluxBound="par1" fbc:upperFluxBound="par2" reversible="false">
<listOfReactants>
<speciesReference species="ATP" stoichiometry="1" constant="true"/>
<speciesReference species="PRPP" stoichiometry="1" constant="true"/>
<speciesReference species="Gln" stoichiometry="1" constant="true"/>
</listOfReactants>
<listOfProducts>
<speciesReference species="alKG" stoichiometry="1" constant="true"/>
<speciesReference species="NADH" stoichiometry="2" constant="true"/>
<speciesReference species="His" stoichiometry="1" constant="true"/>
</listOfProducts>
</reaction>
<reaction id="Ile_Synth" name="Ile_Synth" fast="false" fbc:lowerFluxBound="par1" fbc:upperFluxBound="par2" reversible="false">
<listOfReactants>
<speciesReference species="Pyr" stoichiometry="1" constant="true"/>
<speciesReference species="NADPH" stoichiometry="1" constant="true"/>
<speciesReference species="Glu" stoichiometry="1" constant="true"/>
<speciesReference species="Thr" stoichiometry="1" constant="true"/>
</listOfReactants>
<listOfProducts>
<speciesReference species="alKG" stoichiometry="1" constant="true"/>
<speciesReference species="CO2" stoichiometry="1" constant="true"/>
<speciesReference species="N" stoichiometry="1" constant="true"/>
<speciesReference species="Ile" stoichiometry="1" constant="true"/>
</listOfProducts>
</reaction>
<reaction id="Leu_Synth" name="Leu_Synth" fast="false" fbc:lowerFluxBound="par1" fbc:upperFluxBound="par2" reversible="false">
<listOfReactants>
<speciesReference species="Pyr" stoichiometry="2" constant="true"/>
<speciesReference species="AcCoA" stoichiometry="1" constant="true"/>
<speciesReference species="NADPH" stoichiometry="1" constant="true"/>
<speciesReference species="Glu" stoichiometry="1" constant="true"/>
</listOfReactants>
<listOfProducts>
<speciesReference species="alKG" stoichiometry="1" constant="true"/>
<speciesReference species="NADH" stoichiometry="1" constant="true"/>
<speciesReference species="CO2" stoichiometry="2" constant="true"/>
<speciesReference species="Leu" stoichiometry="1" constant="true"/>
</listOfProducts>
</reaction>
<reaction id="Lys_Synth" name="Lys_Synth" fast="false" fbc:lowerFluxBound="par1" fbc:upperFluxBound="par2" reversible="false">
<listOfReactants>
<speciesReference species="di_am_pim" stoichiometry="1" constant="true"/>
</listOfReactants>
<listOfProducts>
<speciesReference species="CO2" stoichiometry="1" constant="true"/>
<speciesReference species="Lys" stoichiometry="1" constant="true"/>
</listOfProducts>
</reaction>
<reaction id="Met_Synth" name="Met_Synth" fast="false" fbc:lowerFluxBound="par1" fbc:upperFluxBound="par2" reversible="false">
<listOfReactants>
<speciesReference species="ATP" stoichiometry="1" constant="true"/>
<speciesReference species="NADPH" stoichiometry="2" constant="true"/>
<speciesReference species="MTHF" stoichiometry="1" constant="true"/>
<speciesReference species="Cys" stoichiometry="1" constant="true"/>
<speciesReference species="Asp" stoichiometry="1" constant="true"/>
</listOfReactants>
<listOfProducts>
<speciesReference species="Pyr" stoichiometry="1" constant="true"/>
<speciesReference species="N" stoichiometry="1" constant="true"/>
<speciesReference species="Met" stoichiometry="1" constant="true"/>
</listOfProducts>
</reaction>
<reaction id="Phe_Synth" name="Phe_Synth" fast="false" fbc:lowerFluxBound="par1" fbc:upperFluxBound="par2" reversible="false">
<listOfReactants>
<speciesReference species="Chor" stoichiometry="1" constant="true"/>
<speciesReference species="Glu" stoichiometry="1" constant="true"/>
</listOfReactants>
<listOfProducts>
<speciesReference species="alKG" stoichiometry="1" constant="true"/>
<speciesReference species="CO2" stoichiometry="1" constant="true"/>
<speciesReference species="Phe" stoichiometry="1" constant="true"/>
</listOfProducts>
</reaction>
<reaction id="Pro_Synth" name="Pro_Synth" fast="false" fbc:lowerFluxBound="par1" fbc:upperFluxBound="par2" reversible="false">
<listOfReactants>
<speciesReference species="ATP" stoichiometry="1" constant="true"/>
<speciesReference species="NADPH" stoichiometry="2" constant="true"/>
<speciesReference species="Glu" stoichiometry="1" constant="true"/>
</listOfReactants>
<listOfProducts>
<speciesReference species="Pro" stoichiometry="1" constant="true"/>
</listOfProducts>
</reaction>
<reaction id="Ser_Synth" name="Ser_Synth" fast="false" fbc:lowerFluxBound="par1" fbc:upperFluxBound="par2" reversible="false">
<listOfReactants>
<speciesReference species="3PG" stoichiometry="1" constant="true"/>
<speciesReference species="Glu" stoichiometry="1" constant="true"/>
</listOfReactants>
<listOfProducts>
<speciesReference species="alKG" stoichiometry="1" constant="true"/>
<speciesReference species="NADH" stoichiometry="1" constant="true"/>
<speciesReference species="Ser" stoichiometry="1" constant="true"/>
</listOfProducts>
</reaction>
<reaction id="Thr_Synth" name="Thr_Synth" fast="false" fbc:lowerFluxBound="par1" fbc:upperFluxBound="par2" reversible="false">
<listOfReactants>
<speciesReference species="ATP" stoichiometry="2" constant="true"/>
<speciesReference species="NADPH" stoichiometry="2" constant="true"/>
<speciesReference species="Asp" stoichiometry="1" constant="true"/>
</listOfReactants>
<listOfProducts>
<speciesReference species="Thr" stoichiometry="1" constant="true"/>
</listOfProducts>
</reaction>
<reaction id="Trp_Synth" name="Trp_Synth" fast="false" fbc:lowerFluxBound="par1" fbc:upperFluxBound="par2" reversible="false">
<listOfReactants>
<speciesReference species="Chor" stoichiometry="1" constant="true"/>
<speciesReference species="PRPP" stoichiometry="1" constant="true"/>
<speciesReference species="Gln" stoichiometry="1" constant="true"/>
<speciesReference species="Ser" stoichiometry="1" constant="true"/>
</listOfReactants>
<listOfProducts>
<speciesReference species="G3P" stoichiometry="1" constant="true"/>
<speciesReference species="Pyr" stoichiometry="1" constant="true"/>
<speciesReference species="CO2" stoichiometry="1" constant="true"/>
<speciesReference species="Glu" stoichiometry="1" constant="true"/>
<speciesReference species="Trp" stoichiometry="1" constant="true"/>
</listOfProducts>
</reaction>
<reaction id="Tyr_Synth" name="Tyr_Synth" fast="false" fbc:lowerFluxBound="par1" fbc:upperFluxBound="par2" reversible="false">
<listOfReactants>
<speciesReference species="Chor" stoichiometry="1" constant="true"/>
<speciesReference species="Glu" stoichiometry="1" constant="true"/>
</listOfReactants>
<listOfProducts>
<speciesReference species="alKG" stoichiometry="1" constant="true"/>
<speciesReference species="NADH" stoichiometry="1" constant="true"/>
<speciesReference species="CO2" stoichiometry="1" constant="true"/>
<speciesReference species="Tyr" stoichiometry="1" constant="true"/>
</listOfProducts>
</reaction>
<reaction id="Val_Synth" name="Val_Synth" fast="false" fbc:lowerFluxBound="par1" fbc:upperFluxBound="par2" reversible="false">
<listOfReactants>
<speciesReference species="Pyr" stoichiometry="2" constant="true"/>
<speciesReference species="NADPH" stoichiometry="1" constant="true"/>
<speciesReference species="Glu" stoichiometry="1" constant="true"/>
</listOfReactants>
<listOfProducts>
<speciesReference species="alKG" stoichiometry="1" constant="true"/>
<speciesReference species="CO2" stoichiometry="1" constant="true"/>
<speciesReference species="Val" stoichiometry="1" constant="true"/>
</listOfProducts>
</reaction>
<reaction id="rATP_Synth" name="rATP_Synth" fast="false" fbc:lowerFluxBound="par1" fbc:upperFluxBound="par2" reversible="false">
<listOfReactants>
<speciesReference species="ATP" stoichiometry="5" constant="true"/>
<speciesReference species="CO2" stoichiometry="1" constant="true"/>
<speciesReference species="PRPP" stoichiometry="1" constant="true"/>
<speciesReference species="MTHF" stoichiometry="2" constant="true"/>
<speciesReference species="Asp" stoichiometry="2" constant="true"/>
<speciesReference species="Gly" stoichiometry="1" constant="true"/>
<speciesReference species="Gln" stoichiometry="2" constant="true"/>
</listOfReactants>
<listOfProducts>
<speciesReference species="NADPH" stoichiometry="1" constant="true"/>
<speciesReference species="Glu" stoichiometry="2" constant="true"/>
<speciesReference species="rATP" stoichiometry="1" constant="true"/>
</listOfProducts>
</reaction>
<reaction id="rGTP_Synth" name="rGTP_Synth" fast="false" fbc:lowerFluxBound="par1" fbc:upperFluxBound="par2" reversible="false">
<listOfReactants>
<speciesReference species="ATP" stoichiometry="6" constant="true"/>
<speciesReference species="CO2" stoichiometry="1" constant="true"/>
<speciesReference species="PRPP" stoichiometry="1" constant="true"/>
<speciesReference species="MTHF" stoichiometry="2" constant="true"/>
<speciesReference species="Asp" stoichiometry="1" constant="true"/>
<speciesReference species="Gly" stoichiometry="1" constant="true"/>
<speciesReference species="Gln" stoichiometry="3" constant="true"/>
</listOfReactants>
<listOfProducts>
<speciesReference species="NADH" stoichiometry="1" constant="true"/>
<speciesReference species="NADPH" stoichiometry="1" constant="true"/>
<speciesReference species="Glu" stoichiometry="3" constant="true"/>
<speciesReference species="rGTP" stoichiometry="1" constant="true"/>
</listOfProducts>
</reaction>
<reaction id="rCTP_Synth" name="rCTP_Synth" fast="false" fbc:lowerFluxBound="par1" fbc:upperFluxBound="par2" reversible="false">
<listOfReactants>
<speciesReference species="ATP" stoichiometry="1" constant="true"/>
<speciesReference species="Gln" stoichiometry="1" constant="true"/>
<speciesReference species="rUTP" stoichiometry="1" constant="true"/>
</listOfReactants>
<listOfProducts>
<speciesReference species="Glu" stoichiometry="1" constant="true"/>
<speciesReference species="rCTP" stoichiometry="1" constant="true"/>
</listOfProducts>
</reaction>
<reaction id="rUTP_Synth" name="rUTP_Synth" fast="false" fbc:lowerFluxBound="par1" fbc:upperFluxBound="par2" reversible="false">
<listOfReactants>
<speciesReference species="ATP" stoichiometry="4" constant="true"/>
<speciesReference species="N" stoichiometry="1" constant="true"/>
<speciesReference species="PRPP" stoichiometry="1" constant="true"/>
<speciesReference species="Asp" stoichiometry="1" constant="true"/>
</listOfReactants>
<listOfProducts>
<speciesReference species="NADH" stoichiometry="1" constant="true"/>
<speciesReference species="rUTP" stoichiometry="1" constant="true"/>
</listOfProducts>
</reaction>
<reaction id="dATP_Synth" name="dATP_Synth" fast="false" fbc:lowerFluxBound="par1" fbc:upperFluxBound="par2" reversible="false">
<listOfReactants>
<speciesReference species="NADPH" stoichiometry="1" constant="true"/>
<speciesReference species="rATP" stoichiometry="1" constant="true"/>
</listOfReactants>
<listOfProducts>
<speciesReference species="dATP" stoichiometry="1" constant="true"/>
</listOfProducts>
</reaction>
<reaction id="dGTP_Synth" name="dGTP_Synth" fast="false" fbc:lowerFluxBound="par1" fbc:upperFluxBound="par2" reversible="false">
<listOfReactants>
<speciesReference species="NADPH" stoichiometry="1" constant="true"/>
<speciesReference species="rGTP" stoichiometry="1" constant="true"/>
</listOfReactants>
<listOfProducts>
<speciesReference species="dGTP" stoichiometry="1" constant="true"/>
</listOfProducts>
</reaction>
<reaction id="dCTP_Synth" name="dCTP_Synth" fast="false" fbc:lowerFluxBound="par1" fbc:upperFluxBound="par2" reversible="false">
<listOfReactants>
<speciesReference species="NADPH" stoichiometry="1" constant="true"/>
<speciesReference species="rCTP" stoichiometry="1" constant="true"/>
</listOfReactants>
<listOfProducts>
<speciesReference species="dCTP" stoichiometry="1" constant="true"/>
</listOfProducts>
</reaction>
<reaction id="dTTP_Synth" name="dTTP_Synth" fast="false" fbc:lowerFluxBound="par1" fbc:upperFluxBound="par2" reversible="false">
<listOfReactants>
<speciesReference species="NADPH" stoichiometry="2" constant="true"/>
<speciesReference species="MTHF" stoichiometry="1" constant="true"/>
<speciesReference species="rUTP" stoichiometry="1" constant="true"/>
</listOfReactants>
<listOfProducts>
<speciesReference species="dTTP" stoichiometry="1" constant="true"/>
</listOfProducts>
</reaction>
<reaction id="3PG__2PG__3PG" name="3PG::2PG::3PG" fast="false" fbc:lowerFluxBound="par3" fbc:upperFluxBound="par2" reversible="true">
<listOfReactants>
<speciesReference species="2PG" stoichiometry="1" constant="true"/>
</listOfReactants>
<listOfProducts>
<speciesReference species="3PG" stoichiometry="1" constant="true"/>
</listOfProducts>
</reaction>
<reaction id="5CHOMPT__CHH4MPT" name="5CHOMPT::CHH4MPT" fast="false" fbc:lowerFluxBound="par3" fbc:upperFluxBound="par2" reversible="true">
<listOfReactants>
<speciesReference species="5CHOMPT" stoichiometry="1" constant="true"/>
</listOfReactants>
<listOfProducts>
<speciesReference species="CHH4MPT" stoichiometry="1" constant="true"/>
</listOfProducts>
</reaction>
<reaction id="AcCoA__aCH3_Co_III_Fe_S" name="AcCoA::aCH3-Co(III)Fe-S" fast="false" fbc:lowerFluxBound="par3" fbc:upperFluxBound="par2" reversible="true">
<listOfReactants>
<speciesReference species="AcCoA" stoichiometry="1" constant="true"/>
</listOfReactants>
<listOfProducts>
<speciesReference species="CO" stoichiometry="1" constant="true"/>
<speciesReference species="aCH3_Co_III_Fe_S" stoichiometry="1" constant="true"/>
</listOfProducts>
</reaction>
<reaction id="AcCoA__Cit" name="AcCoA::Cit" fast="false" fbc:lowerFluxBound="par1" fbc:upperFluxBound="par2" reversible="false">
<listOfReactants>
<speciesReference species="AcCoA" stoichiometry="1" constant="true"/>
<speciesReference species="OxA" stoichiometry="1" constant="true"/>
</listOfReactants>
<listOfProducts>
<speciesReference species="Cit" stoichiometry="1" constant="true"/>
</listOfProducts>
</reaction>
<reaction id="AcCoA__Pyr" name="AcCoA::Pyr" fast="false" fbc:lowerFluxBound="par1" fbc:upperFluxBound="par2" reversible="false">
<listOfReactants>
<speciesReference species="AcCoA" stoichiometry="1" constant="true"/>
<speciesReference species="CO2" stoichiometry="1" constant="true"/>
<speciesReference species="H2" stoichiometry="2" constant="true"/>
</listOfReactants>
<listOfProducts>
<speciesReference species="Pyr" stoichiometry="1" constant="true"/>
<speciesReference species="NADH" stoichiometry="1" constant="true"/>
</listOfProducts>
</reaction>
<reaction id="aCH3_Co_III_Fe_S__CH3_H4_MPT" name="aCH3-Co(III)Fe-S::CH3-H4-MPT" fast="false" fbc:lowerFluxBound="par1" fbc:upperFluxBound="par2" reversible="false">
<listOfReactants>
<speciesReference species="aCH3_Co_III_Fe_S" stoichiometry="1" constant="true"/>
</listOfReactants>
<listOfProducts>
<speciesReference species="CH3_H4_MPT" stoichiometry="1" constant="true"/>
</listOfProducts>
</reaction>
<reaction id="Ac__Ac_P" name="Ac::Ac_P" fast="false" fbc:lowerFluxBound="par3" fbc:upperFluxBound="par2" reversible="true">
<listOfReactants>
<speciesReference species="ATP" stoichiometry="1" constant="true"/>
<speciesReference species="Ac" stoichiometry="1" constant="true"/>
</listOfReactants>
<listOfProducts>
<speciesReference species="AcP" stoichiometry="1" constant="true"/>
</listOfProducts>
</reaction>
<reaction id="Ac_P__AcCoA" name="Ac_P::AcCoA" fast="false" fbc:lowerFluxBound="par3" fbc:upperFluxBound="par2" reversible="true">
<listOfReactants>
<speciesReference species="AcP" stoichiometry="1" constant="true"/>
</listOfReactants>
<listOfProducts>
<speciesReference species="AcCoA" stoichiometry="1" constant="true"/>
</listOfProducts>
</reaction>
<reaction id="ADPGlc_Synth" name="ADPGlc_Synth" fast="false" fbc:lowerFluxBound="par1" fbc:upperFluxBound="par2" reversible="false">
<listOfReactants>
<speciesReference species="G6P" stoichiometry="1" constant="true"/>
<speciesReference species="ATP" stoichiometry="1" constant="true"/>
</listOfReactants>
<listOfProducts>
<speciesReference species="ADPGlc" stoichiometry="1" constant="true"/>
</listOfProducts>
</reaction>
<reaction id="ATPSynth" name="ATPSynth" fast="false" fbc:lowerFluxBound="par3" fbc:upperFluxBound="par2" reversible="true">
<listOfReactants>
<speciesReference species="H_ex" stoichiometry="3" constant="true"/>
</listOfReactants>
<listOfProducts>
<speciesReference species="ATP" stoichiometry="1" constant="true"/>
</listOfProducts>
</reaction>
<reaction id="ATPSynth_M" name="ATPSynth_M" fast="false" fbc:lowerFluxBound="par1" fbc:upperFluxBound="par2" reversible="false">
<listOfReactants>
<speciesReference species="Hout" stoichiometry="4" constant="true"/>
</listOfReactants>
<listOfProducts>
<speciesReference species="ATP" stoichiometry="1" constant="true"/>
</listOfProducts>
</reaction>
<reaction id="avg_FS_Synth" name="avg_FS_Synth" fast="false" fbc:lowerFluxBound="par1" fbc:upperFluxBound="par2" reversible="false">
<listOfReactants>
<speciesReference species="AcCoA" stoichiometry="8.24" constant="true"/>
<speciesReference species="ATP" stoichiometry="7.24" constant="true"/>
<speciesReference species="NADPH" stoichiometry="13.91" constant="true"/>
</listOfReactants>
<listOfProducts>
<speciesReference species="avg_FS" stoichiometry="1" constant="true"/>
</listOfProducts>
</reaction>
<reaction id="C14_0_FS_Synth" name="C14_0_FS_Synth" fast="false" fbc:lowerFluxBound="par1" fbc:upperFluxBound="par2" reversible="false">
<listOfReactants>
<speciesReference species="AcCoA" stoichiometry="7" constant="true"/>
<speciesReference species="ATP" stoichiometry="6" constant="true"/>
<speciesReference species="NADPH" stoichiometry="12" constant="true"/>
</listOfReactants>
<listOfProducts>
<speciesReference species="C14_0_FS" stoichiometry="1" constant="true"/>
</listOfProducts>
</reaction>
<reaction id="CDPEth_Synth" name="CDPEth_Synth" fast="false" fbc:lowerFluxBound="par1" fbc:upperFluxBound="par2" reversible="false">
<listOfReactants>
<speciesReference species="3PG" stoichiometry="1" constant="true"/>
<speciesReference species="ATP" stoichiometry="3" constant="true"/>
<speciesReference species="NADPH" stoichiometry="1" constant="true"/>
<speciesReference species="N" stoichiometry="1" constant="true"/>
</listOfReactants>
<listOfProducts>
<speciesReference species="NADH" stoichiometry="1" constant="true"/>
<speciesReference species="CDPEth" stoichiometry="1" constant="true"/>
</listOfProducts>
</reaction>
<reaction id="CH2H4MPT__CH3H4MPT" name="CH2H4MPT::CH3H4MPT" fast="false" fbc:lowerFluxBound="par3" fbc:upperFluxBound="par2" reversible="true">
<listOfReactants>
<speciesReference species="CH2H4MPT" stoichiometry="1" constant="true"/>
<speciesReference species="H2" stoichiometry="1" constant="true"/>
</listOfReactants>
<listOfProducts>
<speciesReference species="CH3_H4_MPT" stoichiometry="1" constant="true"/>
</listOfProducts>
</reaction>
<reaction id="CH3_H4_MPT__MeCoM" name="CH3-H4-MPT::MeCoM" fast="false" fbc:lowerFluxBound="par3" fbc:upperFluxBound="par2" reversible="true">
<listOfReactants>
<speciesReference species="CH3_H4_MPT" stoichiometry="1" constant="true"/>
</listOfReactants>
<listOfProducts>
<speciesReference species="MeCoM" stoichiometry="1" constant="true"/>
<speciesReference species="Na_out" stoichiometry="2" constant="true"/>
</listOfProducts>
</reaction>
<reaction id="CHH4MPT__CH2H4MPT" name="CHH4MPT::CH2H4MPT" fast="false" fbc:lowerFluxBound="par3" fbc:upperFluxBound="par2" reversible="true">
<listOfReactants>
<speciesReference species="CHH4MPT" stoichiometry="1" constant="true"/>
<speciesReference species="H2" stoichiometry="1" constant="true"/>
</listOfReactants>
<listOfProducts>
<speciesReference species="CH2H4MPT" stoichiometry="1" constant="true"/>
</listOfProducts>
</reaction>
<reaction id="CHOMFR__5CHOMPT" name="CHOMFR::5CHOMPT" fast="false" fbc:lowerFluxBound="par3" fbc:upperFluxBound="par2" reversible="true">
<listOfReactants>
<speciesReference species="CHOMFR" stoichiometry="1" constant="true"/>
</listOfReactants>
<listOfProducts>
<speciesReference species="5CHOMPT" stoichiometry="1" constant="true"/>
</listOfProducts>
</reaction>
<reaction id="Chor_Synth" name="Chor_Synth" fast="false" fbc:lowerFluxBound="par1" fbc:upperFluxBound="par2" reversible="false">
<listOfReactants>
<speciesReference species="F16P" stoichiometry="1" constant="true"/>
<speciesReference species="PEP" stoichiometry="1" constant="true"/>
<speciesReference species="ATP" stoichiometry="2" constant="true"/>
<speciesReference species="NADPH" stoichiometry="2" constant="true"/>
<speciesReference species="Asp" stoichiometry="1" constant="true"/>
</listOfReactants>
<listOfProducts>
<speciesReference species="DHAP" stoichiometry="1" constant="true"/>
<speciesReference species="Chor" stoichiometry="1" constant="true"/>
</listOfProducts>
</reaction>
<reaction id="Cit__ICit" name="Cit::ICit" fast="false" fbc:lowerFluxBound="par3" fbc:upperFluxBound="par2" reversible="true">
<listOfReactants>
<speciesReference species="Cit" stoichiometry="1" constant="true"/>
</listOfReactants>
<listOfProducts>
<speciesReference species="ICit" stoichiometry="1" constant="true"/>
</listOfProducts>
</reaction>
<reaction id="CMP_KDO_Synth" name="CMP_KDO_Synth" fast="false" fbc:lowerFluxBound="par1" fbc:upperFluxBound="par2" reversible="false">
<listOfReactants>
<speciesReference species="PEP" stoichiometry="1" constant="true"/>
<speciesReference species="R5P" stoichiometry="1" constant="true"/>
<speciesReference species="ATP" stoichiometry="2" constant="true"/>
</listOfReactants>
<listOfProducts>
<speciesReference species="CMP_KDO" stoichiometry="1" constant="true"/>
</listOfProducts>
</reaction>
<reaction id="CO2__AcCoA" name="CO2::AcCoA" fast="false" fbc:lowerFluxBound="par1" fbc:upperFluxBound="par2" reversible="false">
<listOfReactants>
<speciesReference species="ATP" stoichiometry="1" constant="true"/>
<speciesReference species="NADPH" stoichiometry="2" constant="true"/>
<speciesReference species="CO2" stoichiometry="2" constant="true"/>
<speciesReference species="H2" stoichiometry="4" constant="true"/>
</listOfReactants>
<listOfProducts>
<speciesReference species="AcCoA" stoichiometry="1" constant="true"/>
<speciesReference species="NADH" stoichiometry="2" constant="true"/>
</listOfProducts>
</reaction>
<reaction id="CO2__CHOMFR" name="CO2::CHOMFR" fast="false" fbc:lowerFluxBound="par3" fbc:upperFluxBound="par2" reversible="true">
<listOfReactants>
<speciesReference species="CO2" stoichiometry="1" constant="true"/>
<speciesReference species="Hout" stoichiometry="2" constant="true"/>
<speciesReference species="H2" stoichiometry="1" constant="true"/>
</listOfReactants>
<listOfProducts>
<speciesReference species="CHOMFR" stoichiometry="1" constant="true"/>
</listOfProducts>
</reaction>
<reaction id="CO__CO2" name="CO::CO2" fast="false" fbc:lowerFluxBound="par3" fbc:upperFluxBound="par2" reversible="true">
<listOfReactants>
<speciesReference species="CO" stoichiometry="1" constant="true"/>
</listOfReactants>
<listOfProducts>
<speciesReference species="CO2" stoichiometry="1" constant="true"/>
<speciesReference species="Hout" stoichiometry="1" constant="true"/>
<speciesReference species="H2" stoichiometry="1" constant="true"/>
</listOfProducts>
</reaction>
<reaction id="DHAP__Glyc3P" name="DHAP::Glyc3P" fast="false" fbc:lowerFluxBound="par3" fbc:upperFluxBound="par2" reversible="true">
<listOfReactants>
<speciesReference species="DHAP" stoichiometry="1" constant="true"/>
<speciesReference species="NADH" stoichiometry="1" constant="true"/>
</listOfReactants>
<listOfProducts>
<speciesReference species="Glyc3P" stoichiometry="1" constant="true"/>
</listOfProducts>
</reaction>
<reaction id="di_am_pim_Synth" name="di_am_pim_Synth" fast="false" fbc:lowerFluxBound="par1" fbc:upperFluxBound="par2" reversible="false">
<listOfReactants>
<speciesReference species="Pyr" stoichiometry="1" constant="true"/>
<speciesReference species="ATP" stoichiometry="1" constant="true"/>
<speciesReference species="NADPH" stoichiometry="2" constant="true"/>
<speciesReference species="Asp" stoichiometry="1" constant="true"/>
<speciesReference species="Glu" stoichiometry="1" constant="true"/>
</listOfReactants>
<listOfProducts>
<speciesReference species="alKG" stoichiometry="1" constant="true"/>
<speciesReference species="di_am_pim" stoichiometry="1" constant="true"/>
</listOfProducts>
</reaction>
<reaction id="DNA_Synth" name="DNA_Synth" fast="false" fbc:lowerFluxBound="par1" fbc:upperFluxBound="par2" reversible="false">
<listOfReactants>
<speciesReference species="ATP" stoichiometry="4.4129" constant="true"/>
<speciesReference species="dATP" stoichiometry="0.7968" constant="true"/>
<speciesReference species="dGTP" stoichiometry="0.8194" constant="true"/>
<speciesReference species="dCTP" stoichiometry="0.8194" constant="true"/>
<speciesReference species="dTTP" stoichiometry="0.7968" constant="true"/>
</listOfReactants>
<listOfProducts>
<speciesReference species="DNA" stoichiometry="1" constant="true"/>
</listOfProducts>
</reaction>
<reaction id="DPG__3PG__DPG" name="DPG::3PG::DPG" fast="false" fbc:lowerFluxBound="par3" fbc:upperFluxBound="par2" reversible="true">
<listOfReactants>
<speciesReference species="3PG" stoichiometry="1" constant="true"/>
<speciesReference species="ATP" stoichiometry="1" constant="true"/>
</listOfReactants>
<listOfProducts>
<speciesReference species="DPG" stoichiometry="1" constant="true"/>
</listOfProducts>
</reaction>
<reaction id="F16P__F6P" name="F16P::F6P" fast="false" fbc:lowerFluxBound="par1" fbc:upperFluxBound="par2" reversible="false">
<listOfReactants>
<speciesReference species="F16P" stoichiometry="1" constant="true"/>
</listOfReactants>
<listOfProducts>
<speciesReference species="F6P" stoichiometry="1" constant="true"/>
</listOfProducts>
</reaction>
<reaction id="F6P__G6P" name="F6P::G6P" fast="false" fbc:lowerFluxBound="par3" fbc:upperFluxBound="par2" reversible="true">
<listOfReactants>
<speciesReference species="F6P" stoichiometry="1" constant="true"/>
</listOfReactants>
<listOfProducts>
<speciesReference species="G6P" stoichiometry="1" constant="true"/>
</listOfProducts>
</reaction>
<reaction id="F6P__Hu5P" name="F6P::Hu5P" fast="false" fbc:lowerFluxBound="par3" fbc:upperFluxBound="par2" reversible="true">
<listOfReactants>
<speciesReference species="F6P" stoichiometry="1" constant="true"/>
</listOfReactants>
<listOfProducts>
<speciesReference species="Hu5P" stoichiometry="1" constant="true"/>
</listOfProducts>
</reaction>
<reaction id="Forma__CO2" name="Forma::CO2" fast="false" fbc:lowerFluxBound="par1" fbc:upperFluxBound="par2" reversible="false">
<listOfReactants>
<speciesReference species="Forma" stoichiometry="1" constant="true"/>
</listOfReactants>
<listOfProducts>
<speciesReference species="NADH" stoichiometry="1" constant="true"/>
<speciesReference species="CO2" stoichiometry="1" constant="true"/>
<speciesReference species="H2" stoichiometry="1" constant="true"/>
</listOfProducts>
</reaction>
<reaction id="G3P__DHAP" name="G3P::DHAP" fast="false" fbc:lowerFluxBound="par3" fbc:upperFluxBound="par2" reversible="true">
<listOfReactants>
<speciesReference species="G3P" stoichiometry="1" constant="true"/>
</listOfReactants>
<listOfProducts>
<speciesReference species="DHAP" stoichiometry="1" constant="true"/>
</listOfProducts>
</reaction>
<reaction id="G3P__DPG_G3P" name="G3P::DPG:G3P" fast="false" fbc:lowerFluxBound="par3" fbc:upperFluxBound="par2" reversible="true">
<listOfReactants>
<speciesReference species="DPG" stoichiometry="1" constant="true"/>
<speciesReference species="NADH" stoichiometry="1" constant="true"/>
</listOfReactants>
<listOfProducts>
<speciesReference species="G3P" stoichiometry="1" constant="true"/>
</listOfProducts>
</reaction>
<reaction id="G6P__PGlac" name="G6P::PGlac" fast="false" fbc:lowerFluxBound="par3" fbc:upperFluxBound="par2" reversible="true">
<listOfReactants>
<speciesReference species="G6P" stoichiometry="1" constant="true"/>
</listOfReactants>
<listOfProducts>
<speciesReference species="PGlac" stoichiometry="1" constant="true"/>
<speciesReference species="NADPH" stoichiometry="1" constant="true"/>
</listOfProducts>
</reaction>
<reaction id="Glyc_Synth" name="Glyc_Synth" fast="false" fbc:lowerFluxBound="par1" fbc:upperFluxBound="par2" reversible="false">
<listOfReactants>
<speciesReference species="ADPGlc" stoichiometry="6.16" constant="true"/>
</listOfReactants>
<listOfProducts>
<speciesReference species="Glyc" stoichiometry="1" constant="true"/>
</listOfProducts>
</reaction>
<reaction id="Hu5P__Rl5P" name="Hu5P::Rl5P" fast="false" fbc:lowerFluxBound="par3" fbc:upperFluxBound="par2" reversible="true">
<listOfReactants>
<speciesReference species="Hu5P" stoichiometry="1" constant="true"/>
</listOfReactants>
<listOfProducts>
<speciesReference species="Rl5P" stoichiometry="1" constant="true"/>
<speciesReference species="Forma" stoichiometry="1" constant="true"/>
</listOfProducts>
</reaction>
<reaction id="ICit__alKG" name="ICit::alKG" fast="false" fbc:lowerFluxBound="par3" fbc:upperFluxBound="par2" reversible="true">
<listOfReactants>
<speciesReference species="ICit" stoichiometry="1" constant="true"/>
</listOfReactants>
<listOfProducts>
<speciesReference species="alKG" stoichiometry="1" constant="true"/>
<speciesReference species="NADPH" stoichiometry="1" constant="true"/>
<speciesReference species="CO2" stoichiometry="1" constant="true"/>
</listOfProducts>
</reaction>
<reaction id="Lip_Synth" name="Lip_Synth" fast="false" fbc:lowerFluxBound="par1" fbc:upperFluxBound="par2" reversible="false">
<listOfReactants>
<speciesReference species="Glyc3P" stoichiometry="1.4176" constant="true"/>
<speciesReference species="ATP" stoichiometry="2.8352" constant="true"/>
<speciesReference species="Ser" stoichiometry="1.4176" constant="true"/>
<speciesReference species="avg_FS" stoichiometry="2.8352" constant="true"/>
</listOfReactants>
<listOfProducts>
<speciesReference species="Lip" stoichiometry="1" constant="true"/>
</listOfProducts>
</reaction>
<reaction id="LPS_Synth" name="LPS_Synth" fast="false" fbc:lowerFluxBound="par1" fbc:upperFluxBound="par2" reversible="false">
<listOfReactants>
<speciesReference species="UDPGlc" stoichiometry="0.46176" constant="true"/>
<speciesReference species="CDPEth" stoichiometry="0.69118" constant="true"/>
<speciesReference species="OH_myr_ac" stoichiometry="0.69118" constant="true"/>
<speciesReference species="C14_0_FS" stoichiometry="0.69118" constant="true"/>
<speciesReference species="CMP_KDO" stoichiometry="0.69118" constant="true"/>
<speciesReference species="NDPHep" stoichiometry="0.69118" constant="true"/>
<speciesReference species="TDPGlcs" stoichiometry="0.46176" constant="true"/>
</listOfReactants>
<listOfProducts>
<speciesReference species="LPS" stoichiometry="1" constant="true"/>
</listOfProducts>
</reaction>
<reaction id="MeCoM__Meth" name="MeCoM::Meth" fast="false" fbc:lowerFluxBound="par3" fbc:upperFluxBound="par2" reversible="true">
<listOfReactants>
<speciesReference species="MeCoM" stoichiometry="1" constant="true"/>
<speciesReference species="H2" stoichiometry="1" constant="true"/>
</listOfReactants>
<listOfProducts>
<speciesReference species="CH4" stoichiometry="1" constant="true"/>
<speciesReference species="Hout" stoichiometry="4" constant="true"/>
</listOfProducts>
</reaction>
<reaction id="MTHF_Synth" name="MTHF_Synth" fast="false" fbc:lowerFluxBound="par3" fbc:upperFluxBound="par2" reversible="true">
<listOfReactants>
<speciesReference species="ATP" stoichiometry="1" constant="true"/>
<speciesReference species="NADPH" stoichiometry="1" constant="true"/>
</listOfReactants>
<listOfProducts>
<speciesReference species="MTHF" stoichiometry="1" constant="true"/>
</listOfProducts>
</reaction>
<reaction id="NADHDehydro" name="NADHDehydro" fast="false" fbc:lowerFluxBound="par3" fbc:upperFluxBound="par2" reversible="true">
<listOfReactants>
<speciesReference species="NADH" stoichiometry="1" constant="true"/>
</listOfReactants>
<listOfProducts>
<speciesReference species="H2" stoichiometry="2" constant="true"/>
</listOfProducts>
</reaction>
<reaction id="Naout__Hout" name="Naout::Hout" fast="false" fbc:lowerFluxBound="par3" fbc:upperFluxBound="par2" reversible="true">
<listOfReactants>
<speciesReference species="Na_out" stoichiometry="1" constant="true"/>
</listOfReactants>
<listOfProducts>
<speciesReference species="Hout" stoichiometry="2" constant="true"/>
</listOfProducts>
</reaction>
<reaction id="NDPHep_Synth" name="NDPHep_Synth" fast="false" fbc:lowerFluxBound="par1" fbc:upperFluxBound="par2" reversible="false">
<listOfReactants>
<speciesReference species="G6P" stoichiometry="1.5" constant="true"/>
<speciesReference species="ATP" stoichiometry="1" constant="true"/>
</listOfReactants>
<listOfProducts>
<speciesReference species="NADPH" stoichiometry="4" constant="true"/>
<speciesReference species="NDPHep" stoichiometry="1" constant="true"/>
</listOfProducts>
</reaction>
<reaction id="OH_myr_ac_Synth" name="OH_myr_ac_Synth" fast="false" fbc:lowerFluxBound="par1" fbc:upperFluxBound="par2" reversible="false">
<listOfReactants>
<speciesReference species="AcCoA" stoichiometry="7" constant="true"/>
<speciesReference species="ATP" stoichiometry="6" constant="true"/>
<speciesReference species="NADPH" stoichiometry="11" constant="true"/>
</listOfReactants>
<listOfProducts>
<speciesReference species="OH_myr_ac" stoichiometry="1" constant="true"/>
</listOfProducts>
</reaction>
<reaction id="PepGly_Synth" name="PepGly_Synth" fast="false" fbc:lowerFluxBound="par1" fbc:upperFluxBound="par2" reversible="false">
<listOfReactants>
<speciesReference species="ATP" stoichiometry="5.52" constant="true"/>
<speciesReference species="Ala" stoichiometry="2.208" constant="true"/>
<speciesReference species="Glu" stoichiometry="1.104" constant="true"/>
<speciesReference species="UDP_NAG" stoichiometry="1.104" constant="true"/>
<speciesReference species="UDP_NAM" stoichiometry="1.104" constant="true"/>
<speciesReference species="di_am_pim" stoichiometry="1.104" constant="true"/>
</listOfReactants>
<listOfProducts>
<speciesReference species="PepGly" stoichiometry="1" constant="true"/>
</listOfProducts>
</reaction>
<reaction id="MeOH__MeCoM" name="MeOH::MeCoM" fast="false" fbc:lowerFluxBound="par1" fbc:upperFluxBound="par2" reversible="false">
<listOfReactants>
<speciesReference species="MeOH" stoichiometry="1" constant="true"/>
</listOfReactants>
<listOfProducts>
<speciesReference species="MeCoM" stoichiometry="1" constant="true"/>
</listOfProducts>
</reaction>
<reaction id="PEP__2PG" name="PEP::2PG" fast="false" fbc:lowerFluxBound="par3" fbc:upperFluxBound="par2" reversible="true">
<listOfReactants>
<speciesReference species="PEP" stoichiometry="1" constant="true"/>
</listOfReactants>
<listOfProducts>
<speciesReference species="2PG" stoichiometry="1" constant="true"/>
</listOfProducts>
</reaction>
<reaction id="PEP__OxA" name="PEP::OxA" fast="false" fbc:lowerFluxBound="par1" fbc:upperFluxBound="par2" reversible="false">
<listOfReactants>
<speciesReference species="PEP" stoichiometry="1" constant="true"/>
<speciesReference species="CO2" stoichiometry="1" constant="true"/>
</listOfReactants>
<listOfProducts>
<speciesReference species="OxA" stoichiometry="1" constant="true"/>
</listOfProducts>
</reaction>
<reaction id="PGlac__PGluc" name="PGlac::PGluc" fast="false" fbc:lowerFluxBound="par1" fbc:upperFluxBound="par2" reversible="false">
<listOfReactants>
<speciesReference species="PGlac" stoichiometry="1" constant="true"/>
</listOfReactants>
<listOfProducts>
<speciesReference species="PGluc" stoichiometry="1" constant="true"/>
</listOfProducts>
</reaction>
<reaction id="PGluc__Rl5P" name="PGluc::Rl5P" fast="false" fbc:lowerFluxBound="par1" fbc:upperFluxBound="par2" reversible="false">
<listOfReactants>
<speciesReference species="PGluc" stoichiometry="1" constant="true"/>
</listOfReactants>
<listOfProducts>
<speciesReference species="Rl5P" stoichiometry="1" constant="true"/>
<speciesReference species="NADPH" stoichiometry="1" constant="true"/>
<speciesReference species="CO2" stoichiometry="1" constant="true"/>
</listOfProducts>
</reaction>
<reaction id="Polyphos_Synth" name="Polyphos_Synth" fast="false" fbc:lowerFluxBound="par1" fbc:upperFluxBound="par2" reversible="false">
<listOfReactants>
<speciesReference species="ATP" stoichiometry="12.66" constant="true"/>
</listOfReactants>
<listOfProducts>
<speciesReference species="Polyphos" stoichiometry="1" constant="true"/>
</listOfProducts>
</reaction>
<reaction id="Prot_Synth" name="Prot_Synth" fast="false" fbc:lowerFluxBound="par1" fbc:upperFluxBound="par2" reversible="false">
<listOfReactants>
<speciesReference species="ATP" stoichiometry="39.9455" constant="true"/>
<speciesReference species="Ala" stoichiometry="0.88727" constant="true"/>
<speciesReference species="Cys" stoichiometry="0.15818" constant="true"/>
<speciesReference species="Asp" stoichiometry="0.41636" constant="true"/>
<speciesReference species="Glu" stoichiometry="0.45455" constant="true"/>
<speciesReference species="Phe" stoichiometry="0.32" constant="true"/>
<speciesReference species="Gly" stoichiometry="1.0582" constant="true"/>
<speciesReference species="His" stoichiometry="0.16364" constant="true"/>
<speciesReference species="Ile" stoichiometry="0.50182" constant="true"/>
<speciesReference species="Lys" stoichiometry="0.59273" constant="true"/>
<speciesReference species="Leu" stoichiometry="0.77818" constant="true"/>
<speciesReference species="Met" stoichiometry="0.26546" constant="true"/>
<speciesReference species="Asn" stoichiometry="0.41636" constant="true"/>
<speciesReference species="Pro" stoichiometry="0.38182" constant="true"/>
<speciesReference species="Gln" stoichiometry="0.45455" constant="true"/>
<speciesReference species="Arg" stoichiometry="0.51091" constant="true"/>
<speciesReference species="Ser" stoichiometry="0.37273" constant="true"/>
<speciesReference species="Thr" stoichiometry="0.43818" constant="true"/>
<speciesReference species="Val" stoichiometry="0.73091" constant="true"/>
<speciesReference species="Trp" stoichiometry="0.09818" constant="true"/>
<speciesReference species="Tyr" stoichiometry="0.23818" constant="true"/>
</listOfReactants>
<listOfProducts>
<speciesReference species="Prot" stoichiometry="1" constant="true"/>
</listOfProducts>
</reaction>
<reaction id="PRPP_Synth" name="PRPP_Synth" fast="false" fbc:lowerFluxBound="par1" fbc:upperFluxBound="par2" reversible="false">
<listOfReactants>
<speciesReference species="R5P" stoichiometry="1" constant="true"/>
<speciesReference species="ATP" stoichiometry="2" constant="true"/>
</listOfReactants>
<listOfProducts>
<speciesReference species="PRPP" stoichiometry="1" constant="true"/>
</listOfProducts>
</reaction>
<reaction id="Pyr__PEP" name="Pyr::PEP" fast="false" fbc:lowerFluxBound="par1" fbc:upperFluxBound="par2" reversible="false">
<listOfReactants>
<speciesReference species="Pyr" stoichiometry="1" constant="true"/>
<speciesReference species="ATP" stoichiometry="1" constant="true"/>
</listOfReactants>
<listOfProducts>
<speciesReference species="PEP" stoichiometry="1" constant="true"/>
</listOfProducts>
</reaction>
<reaction id="Rl5P__R5P" name="Rl5P::R5P" fast="false" fbc:lowerFluxBound="par3" fbc:upperFluxBound="par2" reversible="true">
<listOfReactants>
<speciesReference species="Rl5P" stoichiometry="1" constant="true"/>
</listOfReactants>
<listOfProducts>
<speciesReference species="R5P" stoichiometry="1" constant="true"/>
</listOfProducts>
</reaction>
<reaction id="RNA_Synth" name="RNA_Synth" fast="false" fbc:lowerFluxBound="par1" fbc:upperFluxBound="par2" reversible="false">
<listOfReactants>
<speciesReference species="ATP" stoichiometry="1.2488" constant="true"/>
<speciesReference species="rATP" stoichiometry="0.80488" constant="true"/>
<speciesReference species="rGTP" stoichiometry="0.99024" constant="true"/>
<speciesReference species="rCTP" stoichiometry="0.61436" constant="true"/>
<speciesReference species="rUTP" stoichiometry="0.66341" constant="true"/>
</listOfReactants>
<listOfProducts>
<speciesReference species="RNA" stoichiometry="1" constant="true"/>
</listOfProducts>
</reaction>
<reaction id="T3P__F16P" name="T3P::F16P" fast="false" fbc:lowerFluxBound="par3" fbc:upperFluxBound="par2" reversible="true">
<listOfReactants>
<speciesReference species="DHAP" stoichiometry="1" constant="true"/>
<speciesReference species="G3P" stoichiometry="1" constant="true"/>
</listOfReactants>
<listOfProducts>
<speciesReference species="F16P" stoichiometry="1" constant="true"/>
</listOfProducts>
</reaction>
<reaction id="TDPGlcs_Synth" name="TDPGlcs_Synth" fast="false" fbc:lowerFluxBound="par1" fbc:upperFluxBound="par2" reversible="false">
<listOfReactants>
<speciesReference species="F6P" stoichiometry="1" constant="true"/>
<speciesReference species="ATP" stoichiometry="2" constant="true"/>
<speciesReference species="N" stoichiometry="1" constant="true"/>
</listOfReactants>
<listOfProducts>
<speciesReference species="TDPGlcs" stoichiometry="1" constant="true"/>
</listOfProducts>
</reaction>
<reaction id="TransHydro" name="TransHydro" fast="false" fbc:lowerFluxBound="par3" fbc:upperFluxBound="par2" reversible="true">
<listOfReactants>
<speciesReference species="NADH" stoichiometry="1" constant="true"/>
<speciesReference species="H_ex" stoichiometry="1" constant="true"/>
</listOfReactants>
<listOfProducts>
<speciesReference species="NADPH" stoichiometry="1" constant="true"/>
</listOfProducts>
</reaction>
<reaction id="UDPGlc_Synth" name="UDPGlc_Synth" fast="false" fbc:lowerFluxBound="par1" fbc:upperFluxBound="par2" reversible="false">
<listOfReactants>
<speciesReference species="G6P" stoichiometry="1" constant="true"/>
<speciesReference species="ATP" stoichiometry="1" constant="true"/>
</listOfReactants>
<listOfProducts>
<speciesReference species="UDPGlc" stoichiometry="1" constant="true"/>
</listOfProducts>
</reaction>
<reaction id="UDP_NAG_Synth" name="UDP_NAG_Synth" fast="false" fbc:lowerFluxBound="par1" fbc:upperFluxBound="par2" reversible="false">
<listOfReactants>
<speciesReference species="F6P" stoichiometry="1" constant="true"/>
<speciesReference species="AcCoA" stoichiometry="1" constant="true"/>
<speciesReference species="ATP" stoichiometry="1" constant="true"/>
<speciesReference species="Gln" stoichiometry="1" constant="true"/>
</listOfReactants>
<listOfProducts>
<speciesReference species="Glu" stoichiometry="1" constant="true"/>
<speciesReference species="UDP_NAG" stoichiometry="1" constant="true"/>
</listOfProducts>
</reaction>
<reaction id="UDP_NAM_Synth" name="UDP_NAM_Synth" fast="false" fbc:lowerFluxBound="par1" fbc:upperFluxBound="par2" reversible="false">
<listOfReactants>
<speciesReference species="PEP" stoichiometry="1" constant="true"/>
<speciesReference species="NADPH" stoichiometry="1" constant="true"/>
<speciesReference species="UDP_NAG" stoichiometry="1" constant="true"/>
</listOfReactants>
<listOfProducts>
<speciesReference species="UDP_NAM" stoichiometry="1" constant="true"/>
</listOfProducts>
</reaction>
<reaction id="ATPmaint" name="ATPmaint" fast="false" fbc:lowerFluxBound="par4" fbc:upperFluxBound="par2" reversible="false">
<listOfReactants>
<speciesReference species="ATP" stoichiometry="1" constant="true"/>
</listOfReactants>
</reaction>
<reaction id="BM_Synth" name="BM_Synth" fast="false" fbc:lowerFluxBound="par1" fbc:upperFluxBound="par2" reversible="false">
<listOfReactants>
<speciesReference species="Lip" stoichiometry="0.1" constant="true"/>
<speciesReference species="LPS" stoichiometry="0.015" constant="true"/>
<speciesReference species="PepGly" stoichiometry="0.015" constant="true"/>
<speciesReference species="Prot" stoichiometry="0.64" constant="true"/>
<speciesReference species="RNA" stoichiometry="0.185" constant="true"/>
<speciesReference species="DNA" stoichiometry="0.03" constant="true"/>
<speciesReference species="Glyc" stoichiometry="0.015" constant="true"/>
</listOfReactants>
<listOfProducts>
<speciesReference species="BM" stoichiometry="1" constant="true"/>
</listOfProducts>
</reaction>
<reaction id="r_BMMB2BMc" name="r_BMMB2BMc" fast="false" fbc:lowerFluxBound="par1" fbc:upperFluxBound="par2" reversible="false">
<listOfReactants>
<speciesReference species="BM" stoichiometry="1" constant="true"/>
</listOfReactants>
<listOfProducts>
<speciesReference species="BM_tot" stoichiometry="1" constant="true"/>
</listOfProducts>
</reaction>
<reaction id="CO2_up" name="CO2_up" fast="false" fbc:lowerFluxBound="par1" fbc:upperFluxBound="par2" reversible="false">
<listOfReactants>
<speciesReference species="CO2_EX" stoichiometry="1" constant="true"/>
</listOfReactants>
<listOfProducts>
<speciesReference species="CO2" stoichiometry="1" constant="true"/>
</listOfProducts>
</reaction>
<reaction id="MeOH_up" name="MeOH_up" fast="false" fbc:lowerFluxBound="par1" fbc:upperFluxBound="par2" reversible="false">
<listOfReactants>
<speciesReference species="MetOH_EX" stoichiometry="1" constant="true"/>
</listOfReactants>
<listOfProducts>
<speciesReference species="MeOH" stoichiometry="1" constant="true"/>
</listOfProducts>
</reaction>
<reaction id="Ac_up" name="Ac_up" fast="false" fbc:lowerFluxBound="par1" fbc:upperFluxBound="par2" reversible="false">
<listOfReactants>
<speciesReference species="Ac_EX" stoichiometry="1" constant="true"/>
</listOfReactants>
<listOfProducts>
<speciesReference species="Ac" stoichiometry="1" constant="true"/>
</listOfProducts>
</reaction>
<reaction id="CO2_ex" name="CO2_ex" fast="false" fbc:lowerFluxBound="par1" fbc:upperFluxBound="par2" reversible="false">
<listOfReactants>
<speciesReference species="CO2" stoichiometry="1" constant="true"/>
</listOfReactants>
<listOfProducts>
<speciesReference species="CO2_EX" stoichiometry="1" constant="true"/>
</listOfProducts>
</reaction>
<reaction id="H2_up" name="H2_up" fast="false" fbc:lowerFluxBound="par1" fbc:upperFluxBound="par2" reversible="false">
<listOfReactants>
<speciesReference species="H2_EX" stoichiometry="1" constant="true"/>
</listOfReactants>
<listOfProducts>
<speciesReference species="H2" stoichiometry="1" constant="true"/>
</listOfProducts>
</reaction>
<reaction id="CH4_ex" name="CH4_ex" fast="false" fbc:lowerFluxBound="par1" fbc:upperFluxBound="par5" reversible="false">
<listOfReactants>
<speciesReference species="CH4" stoichiometry="1" constant="true"/>
</listOfReactants>
<listOfProducts>
<speciesReference species="CH4_EX" stoichiometry="1" constant="true"/>
</listOfProducts>
</reaction>
<reaction id="N_up" name="N_up" fast="false" fbc:lowerFluxBound="par1" fbc:upperFluxBound="par2" reversible="false">
<listOfProducts>
<speciesReference species="N" stoichiometry="1" constant="true"/>
</listOfProducts>
</reaction>
<reaction id="S_up" name="S_up" fast="false" fbc:lowerFluxBound="par3" fbc:upperFluxBound="par2" reversible="true">
<listOfReactants>
<speciesReference species="ATP" stoichiometry="4" constant="true"/>
</listOfReactants>
<listOfProducts>
<speciesReference species="S" stoichiometry="1" constant="true"/>
</listOfProducts>
</reaction>
</listOfReactions>
<listOfParameters>
<parameter id="par3" constant="true" value="-Inf" />
<parameter id="par1" constant="true" value="0" />
<parameter id="par5" constant="true" value="15" />
<parameter id="par4" constant="true" value="2.5" />
<parameter id="par2" constant="true" value="Inf" />
</listOfParameters>
<fbc:listOfObjectives fbc:activeObjective="objective1">
<fbc:objective fbc:id="objective1" fbc:type="maximize">
<fbc:listOfFluxObjectives>
<fbc:fluxObjective fbc:reaction="BM_Synth" fbc:coefficient="1"/>
</fbc:listOfFluxObjectives>
</fbc:objective>
</fbc:listOfObjectives>
</model>
</sbml>

## Sheet: M. hungatei
metabolite identifier	metabolite name	type		reaction name	reaction	lower bound	upper bound
CHOMFR	Formylmethanofuran	internal		Ala_Synth	1 Pyr + 1 Glu = 1 alKG + 1 Ala	0	Inf
5CHOMPT	5-Formyl-tetrahydromethanopterin	internal		Arg_Synth	1 AcCoA + 4 ATP + 1 NADPH + 1 Asp + 2 Glu + 1 CO2 + 1 N = 1 alKG + 1 Fum + 1 Arg + 1 Ac	0	Inf
CHH4MPT	5,10methenyltetrahydromethanopterin	internal		Asn_Synth	2 ATP + 1 Asp + 1 N = 1 Asn	0	Inf
CH2H4MPT	5,10methylenetetrahydromethanopterin	internal		Asp_synth	1 OxA + 1 Glu = 1 alKG + 1 Asp	0	Inf
CH3H4MPT	5methyltetrahydromethanopterin	internal		Cys_Synth	1 AcCoA + 1 Ser + 1 S = 1 Cys + 1 Ac	0	Inf
MeCoM	Methyl_CoenzymM	internal		Gln_Synth	1 ATP + 1 Glu + 1 N = 1 Gln	0	Inf
Naout	sodium_ions_extraplasmatic	internal		Glu_synth	1 alKG + 1 NADPH + 1 N = 1 Glu	0	Inf
G6P	Glucose-6-Phosphate	internal		Gly_Synth	1 Ser = 1 MTHF + 1 Gly	0	Inf
F6P	Fructose-6-Phosphate	internal		His_Synth	1 ATP + 1 PRPP + 1 Gln = 1 alKG + 2 NADH + 1 His	0	Inf
F16P	Fructose-1,6-bisphosphat	internal		Ile_Synth	1 Pyr + 1 NADPH + 1 Glu + 1 Thr = 1 alKG + 1 Ile + 1 CO2 + 1 N	0	Inf
DHAP	Dihydroxyaceton-phosphate	internal		Leu_Synth	2 Pyr + 1 AcCoA + 1 NADPH + 1 Glu = 1 alKG + 1 NADH + 1 Leu + 2 CO2	0	Inf
Glyc3P	Glycerol_3_Phosphat	internal		Lys_Synth	1 di_am_pim = 1 Lys + 1 CO2	0	Inf
G3P	Glyceraldehyde-3-phosphate	internal		Met_Synth	1 SuccCoA + 1 ATP + 2 NADPH + 1 MTHF + 1 Cys + 1 Asp = 1 Pyr + 1 Succ + 1 Met + 1 N	0	Inf
DPG	Diphosphoglycerate	internal		Phe_Synth	1 Chor + 1 Glu = 1 alKG + 1 Phe + 1 CO2	0	Inf
3PG	3-Phosphoglycerate	internal		Pro_Synth	1 ATP + 2 NADPH + 1 Glu = 1 Pro	0	Inf
2PG	2-Phosphoglycerate	internal		Ser_Synth	1 3PG + 1 Glu = 1 alKG + 1 NADH + 1 Ser	0	Inf
PEP	Phosphoenolpyruvate	internal		Thr_Synth	2 ATP + 2 NADPH + 1 Asp = 1 Thr	0	Inf
Pyr	Pyruvat	internal		Trp_Synth	1 Chor + 1 PRPP + 1 Gln + 1 Ser = 1 G3P + 1 Pyr + 1 Glu + 1 Trp + 1 CO2	0	Inf
AcCoA	Acetyl_CoA	internal		Tyr_Synth	1 Chor + 1 Glu = 1 alKG + 1 NADH + 1 Tyr + 1 CO2	0	Inf
alKG	alpha-Ketoglutarate(=Oxoglutarate)	internal		Val_Synth	2 Pyr + 1 NADPH + 1 Glu = 1 alKG + 1 Val + 1 CO2	0	Inf
SuccCoA	Succinyl-Coenzym-A	internal		rATP_Synth	5 ATP + 1 PRPP + 2 MTHF + 2 Asp + 1 Gly + 2 Gln + 1 CO2 = 2 Fum + 1 NADPH + 2 Glu + 1 rATP	0	Inf
Succ	Succinate	internal		rGTP_Synth	6 ATP + 1 PRPP + 2 MTHF + 1 Asp + 1 Gly + 3 Gln + 1 CO2 = 2 Fum + 1 NADH + 1 NADPH + 3 Glu + 1 rGTP	0	Inf
Fum	Fumarate	internal		rCTP_Synth	1 ATP + 1 Gln + 1 rUTP = 1 Glu + 1 rCTP	0	Inf
Mal	Malate	internal		rUTP_Synth	4 ATP + 1 PRPP + 1 Asp + 1 N = 1 NADH + 1 rUTP	0	Inf
OxA	Oxalacetate	internal		dATP_Synth	1 NADPH + 1 rATP = 1 dATP	0	Inf
R5P	Ribose-5-Phosphate	internal		dGTP_Synth	1 NADPH + 1 rGTP = 1 dGTP	0	Inf
Rl5P	Ribulose-5-Phosphate	internal		dCTP_Synth	1 NADPH + 1 rCTP = 1 dCTP	0	Inf
E4P	Erythrose-4-Phosphate	internal		dTTP_Synth	2 NADPH + 1 MTHF + 1 rUTP = 1 dTTP	0	Inf
X5P	Xylolose-5-Phosphate	internal		2PG::3PG	1 2PG = 1 3PG	-Inf	Inf
S7P	Seduheptulose-7-Phosphate	internal		3PG::DPG	1 3PG + 1 ATP = 1 DPG	-Inf	Inf
ATP	Adenosintriphosphate	internal		5CHOMPT::CHH4MPT	1 5CHOMPT = 1 CHH4MPT	-Inf	Inf
NADH	NADH	internal		AcCoA:.Pyr	1 AcCoA + 2 H2 + 1 CO2 = 1 Pyr + 1 NADH	-Inf	Inf
NADPH	NADPH	internal		AcP::AcCoA	1 AcP = 1 AcCoA	-Inf	Inf
QuiH2	Ubichinon_red	internal		Ac::AcP	1 ATP + 1 Ac = 1 AcP	-Inf	Inf
H_ex	extraplasmatic_protons	internal		ADPGlc_Synth	1 G6P + 1 ATP = 1 ADPGlc	0	Inf
AcP	Acetyl-P	internal		ATPSynth	3 H_ex = 1 ATP	-Inf	Inf
Chor	Chorismat	internal		ATPSynth_M	4 Naout = 1 ATP	0	Inf
PRPP	_5-Phosphoribosyl-1-Pyrophosphat	internal		avg_FS_Synth	8.24 AcCoA + 7.24 ATP + 13.91 NADPH = 1 avg_FS	0	Inf
MTHF	_5_10_Methylen-Tetrahydrofolat	internal		C14_0_FS_Synth	7 AcCoA + 6 ATP + 12 NADPH = 1 C14_0_FS	0	Inf
Ala	Alanin	internal		CDPEth_Synth	1 3PG + 3 ATP + 1 NADPH + 1 N = 1 NADH + 1 CDPEth	0	Inf
Cys	Cystein	internal		CH2H4MPT::CH3H4MPT	1 CH2H4MPT + 1 H2 = 1 CH3H4MPT	-Inf	Inf
Asp	Aspartate	internal		CH3H4MPT::MeCoM	1 CH3H4MPT = 1 MeCoM + 2 Naout	-Inf	Inf
Glu	Glutamate	internal		CHH4MPT::CH2H4MPT	1 CHH4MPT + 1 H2 = 1 CH2H4MPT	-Inf	Inf
Phe	Phenylalanin	internal		CHOMFR::5CHOMPT	1 CHOMFR = 1 5CHOMPT	-Inf	Inf
Gly	Glycin	internal		Chor_Synth	2 PEP + 1 E4P + 1 ATP + 1 NADPH = 1 Chor	0	Inf
His	Histidin	internal		CMP_KDO_Synth	1 PEP + 1 R5P + 2 ATP = 1 CMP_KDO	0	Inf
Ile	Isoleucin	internal		CO2::CHOMFR	1 H2 + 1 CO2 = 1 CHOMFR	-Inf	Inf
Lys	Lysin	internal		DHAP::Glyc3P	1 DHAP + 1 NADH = 1 Glyc3P	-Inf	Inf
Leu	Leucin	internal		di_am_pim_Synth	1 Pyr + 1 SuccCoA + 1 ATP + 2 NADPH + 1 Asp + 1 Glu = 1 alKG + 1 Succ + 1 di_am_pim	0	Inf
Met	Methionin	internal		DNA_Synth	4.4129 ATP + 0.7968 dATP + 0.8194 dGTP + 0.8194 dCTP + 0.7968 dTTP = 1 DNA	0	Inf
Asn	Asparagin	internal		DPG::G3P	1 DPG + 1 NADH = 1 G3P	-Inf	Inf
Pro	Prolin	internal		F16P::F6P	1 F16P = 1 F6P	0	Inf
Gln	Glutamin	internal		F6P::G6P	1 F6P = 1 G6P	-Inf	Inf
Arg	Arginin	internal		Form::AcCoA	1 ATP + 1 NADPH + 1 Form + 4 H2 + 1 CO2 = 1 AcCoA + 2 NADH	0	Inf
Ser	Serin	internal		Form::CO2	1 Form = 1 H2 + 1 CO2	-Inf	Inf
Thr	Threonin	internal		Fum::Succ	1 Fum + 1 QuiH2 = 1 Succ	0	Inf
Val	Valin	internal		G3P::DHAP	1 G3P = 1 DHAP	-Inf	Inf
Trp	Tryptophan	internal		G3P::F16P	1 DHAP + 1 G3P = 1 F16P	-Inf	Inf
Tyr	Tyrosin	internal		Glyco_Synth	6.16 ADPGlc = 1 Glyco	0	Inf
rATP	ATP_for_RNA_Synth	internal		Lip_Synth	1.4176 Glyc3P + 2.8352 ATP + 1.4176 Ser + 2.8352 avg_FS = 1 Lip	0	Inf
rGTP	GTP_for_RNA_Synth	internal		LPS_Synth	0.46176 UDPGlc + 0.69118 CDPEth + 0.69118 OH_myr_ac + 0.69118 C14_0_FS + 0.69118 CMP_KDO + 0.69118 NDPHep + 0.46176 TDPGlcs = 1 LPS	0	Inf
rCTP	CTP_for_RNA_Synth	internal		Mal::Fum	1 Mal = 1 Fum	-Inf	Inf
rUTP	UTP_for_RNA_Synth	internal		MeCoM::Meth	1 MeCoM + 1 H2 = 1 Meth	-Inf	Inf
dATP	ATP_for_DNA_Synth	internal		MTHF_Synth	1 ATP + 1 NADPH = 1 MTHF	-Inf	Inf
dGTP	GTP_for_DNA_Synth	internal		NADHDehydro	1 NADH = 1 QuiH2 + 2 H_ex	-Inf	Inf
dCTP	CTP_for_DNA_Synth	internal		NDPHep_Synth	1.5 G6P + 1 ATP = 4 NADPH + 1 NDPHep	0	Inf
dTTP	TTP_for_DNA_Synth	internal		OH_myr_ac_Synth	7 AcCoA + 6 ATP + 11 NADPH = 1 OH_myr_ac	0	Inf
avg_FS	av_fatty_acid	internal		OxA::Mal	1 OxA + 1 NADH = 1 Mal	-Inf	Inf
UDPGlc	UDP_glucose	internal		PepGly_Synth	5.52 ATP + 2.208 Ala + 1.104 Glu + 1.104 UDP_NAG + 1.104 UDP_NAM + 1.104 di_am_pim = 1 PepGly	0	Inf
CDPEth	CDP_ethanolamine	internal		PEP::2PG	1 PEP = 1 2PG	-Inf	Inf
OH_myr_ac	OH_myristic_Acid	internal		PEP::OxA	1 PEP + 1 CO2 = 1 OxA + 1 ATP	0	Inf
C14_0_FS	C_14:0_Fatty_acid	internal		Polyphos_Synth	12.66 ATP = 1 Polyphos	0	Inf
CMP_KDO	CMP_KDO	internal		Prot_Synth	39.9455 ATP + 0.88727 Ala + 0.15818 Cys + 0.41636 Asp + 0.45455 Glu + 0.32 Phe + 1.0582 Gly + 0.16364 His + 0.50182 Ile + 0.59273 Lys + 0.77818 Leu + 0.26546 Met + 0.41636 Asn + 0.38182 Pro + 0.45455 Gln + 0.51091 Arg + 0.37273 Ser + 0.43818 Thr + 0.73091 Val + 0.09818 Trp + 0.23818 Tyr = 1 Prot	0	Inf
NDPHep	NDP_Heptose	internal		PRPP_Synth	1 R5P + 2 ATP = 1 PRPP	0	Inf
TDPGlcs	TDP_glucosamine	internal		Pyr::PEP	1 Pyr + 2 ATP = 1 PEP	0	Inf
UDP_NAG	UDP_acetylglucosamine	internal		Rl5P::R5P	1 Rl5P = 1 R5P	-Inf	Inf
UDP_NAM	UDP_N_acetylmuramic_acid	internal		Rl5P::X5P	1 Rl5P = 1 X5P	-Inf	Inf
di_am_pim	Diaminopimelate	internal		RNA_Synth	1.2488 ATP + 0.80488 rATP + 0.99024 rGTP + 0.61436 rCTP + 0.66341 rUTP = 1 RNA	0	Inf
ADPGlc	Glycogen_Monomere	internal		SuccCoA::alKG	1 SuccCoA + 1 NADH + 1 CO2 = 1 alKG	0	Inf
Lip	Lipids	internal		Succ::Fum	1 Succ = 1 Fum + 1 QuiH2	0	Inf
LPS	Lipopolysacharids	internal		Succ::SuccCoA	1 Succ + 1 ATP = 1 SuccCoA	-Inf	Inf
PepGly	Peptidoglykane	internal		TDPGlcs_Synth	1 F6P + 2 ATP + 1 N = 1 TDPGlcs	0	Inf
Glyco	Glycogen	internal		Transaldo	1 G3P + 1 S7P = 1 F6P + 1 E4P	-Inf	Inf
Prot	Proteins	internal		TransHydro	1 NADH + 1 H_ex = 1 NADPH	-Inf	Inf
RNA	RNA	internal		Transket1	1 R5P + 1 X5P = 1 G3P + 1 S7P	-Inf	Inf
DNA	DNA	internal		Transket2	1 E4P + 1 X5P = 1 F6P + 1 G3P	-Inf	Inf
Polyphos	Polyphosphate	internal		UDPGlc_Synth	1 G6P + 1 ATP = 1 UDPGlc	0	Inf
BM	Biomass	internal		UDP_NAG_Synth	1 F6P + 1 AcCoA + 1 ATP + 1 Gln = 1 Glu + 1 UDP_NAG	0	Inf
Form	Formate	internal		UDP_NAM_Synth	1 PEP + 1 NADPH + 1 UDP_NAG = 1 UDP_NAM	0	Inf
H2	Hydrogen	internal		mue	1 BM = 1 BM_tot	0	Inf
CO2	Carbon_dioxide	internal		ATPmaint	1 ATP =	0.9	Inf
N	Nitrogen(NH4)	internal		BM_Synth	0.1 Lip + 0.015 LPS + 0.015 PepGly + 0.015 Glyco + 0.64 Prot + 0.185 RNA + 0.03 DNA = 1 BM	0	Inf
S	Sulfur(SO4)	internal		NADP_Hydrogenase	1 H2 = 1 NADPH	-Inf	Inf
Ac	Acetate	internal		CO2::Form	1 NADPH + 1 CO2 = 1 Form	0	Inf
CH4	Methane	internal		CO2_ex	1 CO2 = 1 CO2_EX	0	Inf
H2_EX	H2_external	external		CO2_up	1 CO2_EX = 1 CO2	0	Inf
CO2_EX	CO2_external	external		Form_up	1 Form_EX = 1 Form	-Inf	Inf
CH4_EX	methane_external	external		H2_ex	1 H2 = 1 H2_EX	0	Inf
Form_EX	Formate_external	external		H2_up	1 H2_EX = 1 H2	0	Inf
BM_tot	total_biomass	external		CH4_ex	1 Meth = 1 CH4_EX	0	15
				N_up	= 1 N	0	Inf
				S_up	4 ATP + 4 NADPH = 1 S	0	Inf

## Sheet: MH SBML
<?xml version="1.0" encoding="UTF-8"?>
<sbml xmlns="http://www.sbml.org/sbml/level3/version1/core" level="3" version="1" fbc:required="false" xmlns:fbc="http://www.sbml.org/sbml/level3/version1/fbc/version2">
<model id="CNA_MM" name="MM" fbc:strict="true">
<listOfCompartments>
<compartment id="External_Species" constant="true"/>
<compartment id="Internal_Species" constant="true"/>
</listOfCompartments>
<listOfSpecies>
<species id="CHOMFR" name="Formylmethanofuran" boundaryCondition="false" compartment="Internal_Species" constant="false" hasOnlySubstanceUnits="false"/>
<species id="5CHOMPT" name="5-Formyl-tetrahydromethanopterin" boundaryCondition="false" compartment="Internal_Species" constant="false" hasOnlySubstanceUnits="false"/>
<species id="CHH4MPT" name="5,10methenyltetrahydromethanopterin" boundaryCondition="false" compartment="Internal_Species" constant="false" hasOnlySubstanceUnits="false"/>
<species id="CH2H4MPT" name="5,10methylenetetrahydromethanopterin" boundaryCondition="false" compartment="Internal_Species" constant="false" hasOnlySubstanceUnits="false"/>
<species id="CH3H4MPT" name="5methyltetrahydromethanopterin" boundaryCondition="false" compartment="Internal_Species" constant="false" hasOnlySubstanceUnits="false"/>
<species id="MeCoM" name="Methyl_CoenzymM" boundaryCondition="false" compartment="Internal_Species" constant="false" hasOnlySubstanceUnits="false"/>
<species id="Naout" name="Natrium_Ionen_extraplasmatic" boundaryCondition="false" compartment="Internal_Species" constant="false" hasOnlySubstanceUnits="false"/>
<species id="G6P" name="Glucose-6-Phosphate" boundaryCondition="false" compartment="Internal_Species" constant="false" hasOnlySubstanceUnits="false"/>
<species id="F6P" name="Fructose-6-Phosphate" boundaryCondition="false" compartment="Internal_Species" constant="false" hasOnlySubstanceUnits="false"/>
<species id="F16P" name="Fructose-1,6-bisphosphat" boundaryCondition="false" compartment="Internal_Species" constant="false" hasOnlySubstanceUnits="false"/>
<species id="DHAP" name="Dihydroxyaceton-phosphate" boundaryCondition="false" compartment="Internal_Species" constant="false" hasOnlySubstanceUnits="false"/>
<species id="Glyc3P" name="Glycerol_3_Phosphat" boundaryCondition="false" compartment="Internal_Species" constant="false" hasOnlySubstanceUnits="false"/>
<species id="G3P" name="Glyceraldehyde-3-phosphate" boundaryCondition="false" compartment="Internal_Species" constant="false" hasOnlySubstanceUnits="false"/>
<species id="DPG" name="Diphosphoglycerate" boundaryCondition="false" compartment="Internal_Species" constant="false" hasOnlySubstanceUnits="false"/>
<species id="3PG" name="3-Phosphoglycerate" boundaryCondition="false" compartment="Internal_Species" constant="false" hasOnlySubstanceUnits="false"/>
<species id="2PG" name="2-Phosphoglycerate" boundaryCondition="false" compartment="Internal_Species" constant="false" hasOnlySubstanceUnits="false"/>
<species id="PEP" name="Phosphoenolpyruvate" boundaryCondition="false" compartment="Internal_Species" constant="false" hasOnlySubstanceUnits="false"/>
<species id="Pyr" name="Pyruvat" boundaryCondition="false" compartment="Internal_Species" constant="false" hasOnlySubstanceUnits="false"/>
<species id="AcCoA" name="Acetyl_CoA" boundaryCondition="false" compartment="Internal_Species" constant="false" hasOnlySubstanceUnits="false"/>
<species id="alKG" name="alpha-Ketoglutarate(=Oxoglutarate)" boundaryCondition="false" compartment="Internal_Species" constant="false" hasOnlySubstanceUnits="false"/>
<species id="SuccCoA" name="Succinyl-Coenzym-A" boundaryCondition="false" compartment="Internal_Species" constant="false" hasOnlySubstanceUnits="false"/>
<species id="Succ" name="Succinate" boundaryCondition="false" compartment="Internal_Species" constant="false" hasOnlySubstanceUnits="false"/>
<species id="Fum" name="Fumarate" boundaryCondition="false" compartment="Internal_Species" constant="false" hasOnlySubstanceUnits="false"/>
<species id="Mal" name="Malate" boundaryCondition="false" compartment="Internal_Species" constant="false" hasOnlySubstanceUnits="false"/>
<species id="OxA" name="Oxalacetate" boundaryCondition="false" compartment="Internal_Species" constant="false" hasOnlySubstanceUnits="false"/>
<species id="R5P" name="Ribose-5-Phosphate" boundaryCondition="false" compartment="Internal_Species" constant="false" hasOnlySubstanceUnits="false"/>
<species id="Rl5P" name="Ribulose-5-Phosphate" boundaryCondition="false" compartment="Internal_Species" constant="false" hasOnlySubstanceUnits="false"/>
<species id="E4P" name="Erythrose-4-Phosphate" boundaryCondition="false" compartment="Internal_Species" constant="false" hasOnlySubstanceUnits="false"/>
<species id="X5P" name="Xylolose-5-Phosphate" boundaryCondition="false" compartment="Internal_Species" constant="false" hasOnlySubstanceUnits="false"/>
<species id="S7P" name="Seduheptulose-7-Phosphate" boundaryCondition="false" compartment="Internal_Species" constant="false" hasOnlySubstanceUnits="false"/>
<species id="ATP" name="Adenosintriphosphate" boundaryCondition="false" compartment="Internal_Species" constant="false" hasOnlySubstanceUnits="false"/>
<species id="NADH" name="NADH" boundaryCondition="false" compartment="Internal_Species" constant="false" hasOnlySubstanceUnits="false"/>
<species id="NADPH" name="NADPH" boundaryCondition="false" compartment="Internal_Species" constant="false" hasOnlySubstanceUnits="false"/>
<species id="QuiH2" name="Ubichinon_red" boundaryCondition="false" compartment="Internal_Species" constant="false" hasOnlySubstanceUnits="false"/>
<species id="H_ex" name="extraplasmatic_protons" boundaryCondition="false" compartment="Internal_Species" constant="false" hasOnlySubstanceUnits="false"/>
<species id="AcP" name="Acetyl-P" boundaryCondition="false" compartment="Internal_Species" constant="false" hasOnlySubstanceUnits="false"/>
<species id="Chor" name="Chorismat" boundaryCondition="false" compartment="Internal_Species" constant="false" hasOnlySubstanceUnits="false"/>
<species id="PRPP" name="_5-Phosphoribosyl-1-Pyrophosphat" boundaryCondition="false" compartment="Internal_Species" constant="false" hasOnlySubstanceUnits="false"/>
<species id="MTHF" name="_5_10_Methylen-Tetrahydrofolat" boundaryCondition="false" compartment="Internal_Species" constant="false" hasOnlySubstanceUnits="false"/>
<species id="Ala" name="Alanin" boundaryCondition="false" compartment="Internal_Species" constant="false" hasOnlySubstanceUnits="false"/>
<species id="Cys" name="Cystein" boundaryCondition="false" compartment="Internal_Species" constant="false" hasOnlySubstanceUnits="false"/>
<species id="Asp" name="Aspartate" boundaryCondition="false" compartment="Internal_Species" constant="false" hasOnlySubstanceUnits="false"/>
<species id="Glu" name="Glutamate" boundaryCondition="false" compartment="Internal_Species" constant="false" hasOnlySubstanceUnits="false"/>
<species id="Phe" name="Phenylalanin" boundaryCondition="false" compartment="Internal_Species" constant="false" hasOnlySubstanceUnits="false"/>
<species id="Gly" name="Glycin" boundaryCondition="false" compartment="Internal_Species" constant="false" hasOnlySubstanceUnits="false"/>
<species id="His" name="Histidin" boundaryCondition="false" compartment="Internal_Species" constant="false" hasOnlySubstanceUnits="false"/>
<species id="Ile" name="Isoleucin" boundaryCondition="false" compartment="Internal_Species" constant="false" hasOnlySubstanceUnits="false"/>
<species id="Lys" name="Lysin" boundaryCondition="false" compartment="Internal_Species" constant="false" hasOnlySubstanceUnits="false"/>
<species id="Leu" name="Leucin" boundaryCondition="false" compartment="Internal_Species" constant="false" hasOnlySubstanceUnits="false"/>
<species id="Met" name="Methionin" boundaryCondition="false" compartment="Internal_Species" constant="false" hasOnlySubstanceUnits="false"/>
<species id="Asn" name="Asparagin" boundaryCondition="false" compartment="Internal_Species" constant="false" hasOnlySubstanceUnits="false"/>
<species id="Pro" name="Prolin" boundaryCondition="false" compartment="Internal_Species" constant="false" hasOnlySubstanceUnits="false"/>
<species id="Gln" name="Glutamin" boundaryCondition="false" compartment="Internal_Species" constant="false" hasOnlySubstanceUnits="false"/>
<species id="Arg" name="Arginin" boundaryCondition="false" compartment="Internal_Species" constant="false" hasOnlySubstanceUnits="false"/>
<species id="Ser" name="Serin" boundaryCondition="false" compartment="Internal_Species" constant="false" hasOnlySubstanceUnits="false"/>
<species id="Thr" name="Threonin" boundaryCondition="false" compartment="Internal_Species" constant="false" hasOnlySubstanceUnits="false"/>
<species id="Val" name="Valin" boundaryCondition="false" compartment="Internal_Species" constant="false" hasOnlySubstanceUnits="false"/>
<species id="Trp" name="Tryptophan" boundaryCondition="false" compartment="Internal_Species" constant="false" hasOnlySubstanceUnits="false"/>
<species id="Tyr" name="Tyrosin" boundaryCondition="false" compartment="Internal_Species" constant="false" hasOnlySubstanceUnits="false"/>
<species id="rATP" name="ATP_for_RNA_Synth" boundaryCondition="false" compartment="Internal_Species" constant="false" hasOnlySubstanceUnits="false"/>
<species id="rGTP" name="GTP_for_RNA_Synth" boundaryCondition="false" compartment="Internal_Species" constant="false" hasOnlySubstanceUnits="false"/>
<species id="rCTP" name="CTP_for_RNA_Synth" boundaryCondition="false" compartment="Internal_Species" constant="false" hasOnlySubstanceUnits="false"/>
<species id="rUTP" name="UTP_for_RNA_Synth" boundaryCondition="false" compartment="Internal_Species" constant="false" hasOnlySubstanceUnits="false"/>
<species id="dATP" name="ATP_for_DNA_Synth" boundaryCondition="false" compartment="Internal_Species" constant="false" hasOnlySubstanceUnits="false"/>
<species id="dGTP" name="GTP_for_DNA_Synth" boundaryCondition="false" compartment="Internal_Species" constant="false" hasOnlySubstanceUnits="false"/>
<species id="dCTP" name="CTP_for_DNA_Synth" boundaryCondition="false" compartment="Internal_Species" constant="false" hasOnlySubstanceUnits="false"/>
<species id="dTTP" name="TTP_for_DNA_Synth" boundaryCondition="false" compartment="Internal_Species" constant="false" hasOnlySubstanceUnits="false"/>
<species id="avg_FS" name="av_fatty_acid" boundaryCondition="false" compartment="Internal_Species" constant="false" hasOnlySubstanceUnits="false"/>
<species id="UDPGlc" name="UDP_glucose" boundaryCondition="false" compartment="Internal_Species" constant="false" hasOnlySubstanceUnits="false"/>
<species id="CDPEth" name="CDP_ethanolamine" boundaryCondition="false" compartment="Internal_Species" constant="false" hasOnlySubstanceUnits="false"/>
<species id="OH_myr_ac" name="OH_myristic_Acid" boundaryCondition="false" compartment="Internal_Species" constant="false" hasOnlySubstanceUnits="false"/>
<species id="C14_0_FS" name="C_14:0_Fatty_acid" boundaryCondition="false" compartment="Internal_Species" constant="false" hasOnlySubstanceUnits="false"/>
<species id="CMP_KDO" name="CMP_KDO" boundaryCondition="false" compartment="Internal_Species" constant="false" hasOnlySubstanceUnits="false"/>
<species id="NDPHep" name="NDP_Heptose" boundaryCondition="false" compartment="Internal_Species" constant="false" hasOnlySubstanceUnits="false"/>
<species id="TDPGlcs" name="TDP_glucosamine" boundaryCondition="false" compartment="Internal_Species" constant="false" hasOnlySubstanceUnits="false"/>
<species id="UDP_NAG" name="UDP_acetylglucosamine" boundaryCondition="false" compartment="Internal_Species" constant="false" hasOnlySubstanceUnits="false"/>
<species id="UDP_NAM" name="UDP_N_acetylmuramic_acid" boundaryCondition="false" compartment="Internal_Species" constant="false" hasOnlySubstanceUnits="false"/>
<species id="di_am_pim" name="Diaminopimelate" boundaryCondition="false" compartment="Internal_Species" constant="false" hasOnlySubstanceUnits="false"/>
<species id="ADPGlc" name="Glycogen_Monomere" boundaryCondition="false" compartment="Internal_Species" constant="false" hasOnlySubstanceUnits="false"/>
<species id="Lip" name="Lipids" boundaryCondition="false" compartment="Internal_Species" constant="false" hasOnlySubstanceUnits="false"/>
<species id="LPS" name="Lipopolysacharids" boundaryCondition="false" compartment="Internal_Species" constant="false" hasOnlySubstanceUnits="false"/>
<species id="PepGly" name="Peptidoglykane" boundaryCondition="false" compartment="Internal_Species" constant="false" hasOnlySubstanceUnits="false"/>
<species id="Glyco" name="Glycogen" boundaryCondition="false" compartment="Internal_Species" constant="false" hasOnlySubstanceUnits="false"/>
<species id="Prot" name="Proteins" boundaryCondition="false" compartment="Internal_Species" constant="false" hasOnlySubstanceUnits="false"/>
<species id="RNA" name="RNA" boundaryCondition="false" compartment="Internal_Species" constant="false" hasOnlySubstanceUnits="false"/>
<species id="DNA" name="DNA" boundaryCondition="false" compartment="Internal_Species" constant="false" hasOnlySubstanceUnits="false"/>
<species id="Polyphos" name="Polyphosphate" boundaryCondition="false" compartment="Internal_Species" constant="false" hasOnlySubstanceUnits="false"/>
<species id="BM" name="Biomass" boundaryCondition="false" compartment="Internal_Species" constant="false" hasOnlySubstanceUnits="false"/>
<species id="Form" name="Formate" boundaryCondition="false" compartment="Internal_Species" constant="false" hasOnlySubstanceUnits="false"/>
<species id="H2" name="Hydrogen" boundaryCondition="false" compartment="Internal_Species" constant="false" hasOnlySubstanceUnits="false"/>
<species id="CO2" name="Carbon_dioxide" boundaryCondition="false" compartment="Internal_Species" constant="false" hasOnlySubstanceUnits="false"/>
<species id="N" name="Nitrogen(NH4)" boundaryCondition="false" compartment="Internal_Species" constant="false" hasOnlySubstanceUnits="false"/>
<species id="S" name="Sulfur(SO4)" boundaryCondition="false" compartment="Internal_Species" constant="false" hasOnlySubstanceUnits="false"/>
<species id="Ac" name="Acetate" boundaryCondition="false" compartment="Internal_Species" constant="false" hasOnlySubstanceUnits="false"/>
<species id="CH4" name="Methane" boundaryCondition="false" compartment="Internal_Species" constant="false" hasOnlySubstanceUnits="false"/>
<species id="H2_EX" name="H2_external" boundaryCondition="true" compartment="External_Species" constant="false" hasOnlySubstanceUnits="false"/>
<species id="CO2_EX" name="CO2_external" boundaryCondition="true" compartment="External_Species" constant="false" hasOnlySubstanceUnits="false"/>
<species id="CH4_EX" name="methane_external" boundaryCondition="true" compartment="External_Species" constant="false" hasOnlySubstanceUnits="false"/>
<species id="Form_EX" name="Formate_external" boundaryCondition="true" compartment="External_Species" constant="false" hasOnlySubstanceUnits="false"/>
<species id="BM_tot" name="total_biomass" boundaryCondition="true" compartment="External_Species" constant="false" hasOnlySubstanceUnits="false"/>
</listOfSpecies>
<listOfReactions>
<reaction id="Ala_Synth" name="Ala_Synth" fast="false" fbc:lowerFluxBound="par1" fbc:upperFluxBound="par2" reversible="false">
<listOfReactants>
<speciesReference species="Pyr" stoichiometry="1" constant="true"/>
<speciesReference species="Glu" stoichiometry="1" constant="true"/>
</listOfReactants>
<listOfProducts>
<speciesReference species="alKG" stoichiometry="1" constant="true"/>
<speciesReference species="Ala" stoichiometry="1" constant="true"/>
</listOfProducts>
</reaction>
<reaction id="Arg_Synth" name="Arg_Synth" fast="false" fbc:lowerFluxBound="par1" fbc:upperFluxBound="par2" reversible="false">
<listOfReactants>
<speciesReference species="AcCoA" stoichiometry="1" constant="true"/>
<speciesReference species="ATP" stoichiometry="4" constant="true"/>
<speciesReference species="NADPH" stoichiometry="1" constant="true"/>
<speciesReference species="Asp" stoichiometry="1" constant="true"/>
<speciesReference species="Glu" stoichiometry="2" constant="true"/>
<speciesReference species="CO2" stoichiometry="1" constant="true"/>
<speciesReference species="N" stoichiometry="1" constant="true"/>
</listOfReactants>
<listOfProducts>
<speciesReference species="alKG" stoichiometry="1" constant="true"/>
<speciesReference species="Fum" stoichiometry="1" constant="true"/>
<speciesReference species="Arg" stoichiometry="1" constant="true"/>
<speciesReference species="Ac" stoichiometry="1" constant="true"/>
</listOfProducts>
</reaction>
<reaction id="Asn_Synth" name="Asn_Synth" fast="false" fbc:lowerFluxBound="par1" fbc:upperFluxBound="par2" reversible="false">
<listOfReactants>
<speciesReference species="ATP" stoichiometry="2" constant="true"/>
<speciesReference species="Asp" stoichiometry="1" constant="true"/>
<speciesReference species="N" stoichiometry="1" constant="true"/>
</listOfReactants>
<listOfProducts>
<speciesReference species="Asn" stoichiometry="1" constant="true"/>
</listOfProducts>
</reaction>
<reaction id="Asp_synth" name="Asp_synth" fast="false" fbc:lowerFluxBound="par1" fbc:upperFluxBound="par2" reversible="false">
<listOfReactants>
<speciesReference species="OxA" stoichiometry="1" constant="true"/>
<speciesReference species="Glu" stoichiometry="1" constant="true"/>
</listOfReactants>
<listOfProducts>
<speciesReference species="alKG" stoichiometry="1" constant="true"/>
<speciesReference species="Asp" stoichiometry="1" constant="true"/>
</listOfProducts>
</reaction>
<reaction id="Cys_Synth" name="Cys_Synth" fast="false" fbc:lowerFluxBound="par1" fbc:upperFluxBound="par2" reversible="false">
<listOfReactants>
<speciesReference species="AcCoA" stoichiometry="1" constant="true"/>
<speciesReference species="Ser" stoichiometry="1" constant="true"/>
<speciesReference species="S" stoichiometry="1" constant="true"/>
</listOfReactants>
<listOfProducts>
<speciesReference species="Cys" stoichiometry="1" constant="true"/>
<speciesReference species="Ac" stoichiometry="1" constant="true"/>
</listOfProducts>
</reaction>
<reaction id="Gln_Synth" name="Gln_Synth" fast="false" fbc:lowerFluxBound="par1" fbc:upperFluxBound="par2" reversible="false">
<listOfReactants>
<speciesReference species="ATP" stoichiometry="1" constant="true"/>
<speciesReference species="Glu" stoichiometry="1" constant="true"/>
<speciesReference species="N" stoichiometry="1" constant="true"/>
</listOfReactants>
<listOfProducts>
<speciesReference species="Gln" stoichiometry="1" constant="true"/>
</listOfProducts>
</reaction>
<reaction id="Glu_synth" name="Glu_synth" fast="false" fbc:lowerFluxBound="par1" fbc:upperFluxBound="par2" reversible="false">
<listOfReactants>
<speciesReference species="alKG" stoichiometry="1" constant="true"/>
<speciesReference species="NADPH" stoichiometry="1" constant="true"/>
<speciesReference species="N" stoichiometry="1" constant="true"/>
</listOfReactants>
<listOfProducts>
<speciesReference species="Glu" stoichiometry="1" constant="true"/>
</listOfProducts>
</reaction>
<reaction id="Gly_Synth" name="Gly_Synth" fast="false" fbc:lowerFluxBound="par1" fbc:upperFluxBound="par2" reversible="false">
<listOfReactants>
<speciesReference species="Ser" stoichiometry="1" constant="true"/>
</listOfReactants>
<listOfProducts>
<speciesReference species="MTHF" stoichiometry="1" constant="true"/>
<speciesReference species="Gly" stoichiometry="1" constant="true"/>
</listOfProducts>
</reaction>
<reaction id="His_Synth" name="His_Synth" fast="false" fbc:lowerFluxBound="par1" fbc:upperFluxBound="par2" reversible="false">
<listOfReactants>
<speciesReference species="ATP" stoichiometry="1" constant="true"/>
<speciesReference species="PRPP" stoichiometry="1" constant="true"/>
<speciesReference species="Gln" stoichiometry="1" constant="true"/>
</listOfReactants>
<listOfProducts>
<speciesReference species="alKG" stoichiometry="1" constant="true"/>
<speciesReference species="NADH" stoichiometry="2" constant="true"/>
<speciesReference species="His" stoichiometry="1" constant="true"/>
</listOfProducts>
</reaction>
<reaction id="Ile_Synth" name="Ile_Synth" fast="false" fbc:lowerFluxBound="par1" fbc:upperFluxBound="par2" reversible="false">
<listOfReactants>
<speciesReference species="Pyr" stoichiometry="1" constant="true"/>
<speciesReference species="NADPH" stoichiometry="1" constant="true"/>
<speciesReference species="Glu" stoichiometry="1" constant="true"/>
<speciesReference species="Thr" stoichiometry="1" constant="true"/>
</listOfReactants>
<listOfProducts>
<speciesReference species="alKG" stoichiometry="1" constant="true"/>
<speciesReference species="Ile" stoichiometry="1" constant="true"/>
<speciesReference species="CO2" stoichiometry="1" constant="true"/>
<speciesReference species="N" stoichiometry="1" constant="true"/>
</listOfProducts>
</reaction>
<reaction id="Leu_Synth" name="Leu_Synth" fast="false" fbc:lowerFluxBound="par1" fbc:upperFluxBound="par2" reversible="false">
<listOfReactants>
<speciesReference species="Pyr" stoichiometry="2" constant="true"/>
<speciesReference species="AcCoA" stoichiometry="1" constant="true"/>
<speciesReference species="NADPH" stoichiometry="1" constant="true"/>
<speciesReference species="Glu" stoichiometry="1" constant="true"/>
</listOfReactants>
<listOfProducts>
<speciesReference species="alKG" stoichiometry="1" constant="true"/>
<speciesReference species="NADH" stoichiometry="1" constant="true"/>
<speciesReference species="Leu" stoichiometry="1" constant="true"/>
<speciesReference species="CO2" stoichiometry="2" constant="true"/>
</listOfProducts>
</reaction>
<reaction id="Lys_Synth" name="Lys_Synth" fast="false" fbc:lowerFluxBound="par1" fbc:upperFluxBound="par2" reversible="false">
<listOfReactants>
<speciesReference species="di_am_pim" stoichiometry="1" constant="true"/>
</listOfReactants>
<listOfProducts>
<speciesReference species="Lys" stoichiometry="1" constant="true"/>
<speciesReference species="CO2" stoichiometry="1" constant="true"/>
</listOfProducts>
</reaction>
<reaction id="Met_Synth" name="Met_Synth" fast="false" fbc:lowerFluxBound="par1" fbc:upperFluxBound="par2" reversible="false">
<listOfReactants>
<speciesReference species="SuccCoA" stoichiometry="1" constant="true"/>
<speciesReference species="ATP" stoichiometry="1" constant="true"/>
<speciesReference species="NADPH" stoichiometry="2" constant="true"/>
<speciesReference species="MTHF" stoichiometry="1" constant="true"/>
<speciesReference species="Cys" stoichiometry="1" constant="true"/>
<speciesReference species="Asp" stoichiometry="1" constant="true"/>
</listOfReactants>
<listOfProducts>
<speciesReference species="Pyr" stoichiometry="1" constant="true"/>
<speciesReference species="Succ" stoichiometry="1" constant="true"/>
<speciesReference species="Met" stoichiometry="1" constant="true"/>
<speciesReference species="N" stoichiometry="1" constant="true"/>
</listOfProducts>
</reaction>
<reaction id="Phe_Synth" name="Phe_Synth" fast="false" fbc:lowerFluxBound="par1" fbc:upperFluxBound="par2" reversible="false">
<listOfReactants>
<speciesReference species="Chor" stoichiometry="1" constant="true"/>
<speciesReference species="Glu" stoichiometry="1" constant="true"/>
</listOfReactants>
<listOfProducts>
<speciesReference species="alKG" stoichiometry="1" constant="true"/>
<speciesReference species="Phe" stoichiometry="1" constant="true"/>
<speciesReference species="CO2" stoichiometry="1" constant="true"/>
</listOfProducts>
</reaction>
<reaction id="Pro_Synth" name="Pro_Synth" fast="false" fbc:lowerFluxBound="par1" fbc:upperFluxBound="par2" reversible="false">
<listOfReactants>
<speciesReference species="ATP" stoichiometry="1" constant="true"/>
<speciesReference species="NADPH" stoichiometry="2" constant="true"/>
<speciesReference species="Glu" stoichiometry="1" constant="true"/>
</listOfReactants>
<listOfProducts>
<speciesReference species="Pro" stoichiometry="1" constant="true"/>
</listOfProducts>
</reaction>
<reaction id="Ser_Synth" name="Ser_Synth" fast="false" fbc:lowerFluxBound="par1" fbc:upperFluxBound="par2" reversible="false">
<listOfReactants>
<speciesReference species="3PG" stoichiometry="1" constant="true"/>
<speciesReference species="Glu" stoichiometry="1" constant="true"/>
</listOfReactants>
<listOfProducts>
<speciesReference species="alKG" stoichiometry="1" constant="true"/>
<speciesReference species="NADH" stoichiometry="1" constant="true"/>
<speciesReference species="Ser" stoichiometry="1" constant="true"/>
</listOfProducts>
</reaction>
<reaction id="Thr_Synth" name="Thr_Synth" fast="false" fbc:lowerFluxBound="par1" fbc:upperFluxBound="par2" reversible="false">
<listOfReactants>
<speciesReference species="ATP" stoichiometry="2" constant="true"/>
<speciesReference species="NADPH" stoichiometry="2" constant="true"/>
<speciesReference species="Asp" stoichiometry="1" constant="true"/>
</listOfReactants>
<listOfProducts>
<speciesReference species="Thr" stoichiometry="1" constant="true"/>
</listOfProducts>
</reaction>
<reaction id="Trp_Synth" name="Trp_Synth" fast="false" fbc:lowerFluxBound="par1" fbc:upperFluxBound="par2" reversible="false">
<listOfReactants>
<speciesReference species="Chor" stoichiometry="1" constant="true"/>
<speciesReference species="PRPP" stoichiometry="1" constant="true"/>
<speciesReference species="Gln" stoichiometry="1" constant="true"/>
<speciesReference species="Ser" stoichiometry="1" constant="true"/>
</listOfReactants>
<listOfProducts>
<speciesReference species="G3P" stoichiometry="1" constant="true"/>
<speciesReference species="Pyr" stoichiometry="1" constant="true"/>
<speciesReference species="Glu" stoichiometry="1" constant="true"/>
<speciesReference species="Trp" stoichiometry="1" constant="true"/>
<speciesReference species="CO2" stoichiometry="1" constant="true"/>
</listOfProducts>
</reaction>
<reaction id="Tyr_Synth" name="Tyr_Synth" fast="false" fbc:lowerFluxBound="par1" fbc:upperFluxBound="par2" reversible="false">
<listOfReactants>
<speciesReference species="Chor" stoichiometry="1" constant="true"/>
<speciesReference species="Glu" stoichiometry="1" constant="true"/>
</listOfReactants>
<listOfProducts>
<speciesReference species="alKG" stoichiometry="1" constant="true"/>
<speciesReference species="NADH" stoichiometry="1" constant="true"/>
<speciesReference species="Tyr" stoichiometry="1" constant="true"/>
<speciesReference species="CO2" stoichiometry="1" constant="true"/>
</listOfProducts>
</reaction>
<reaction id="Val_Synth" name="Val_Synth" fast="false" fbc:lowerFluxBound="par1" fbc:upperFluxBound="par2" reversible="false">
<listOfReactants>
<speciesReference species="Pyr" stoichiometry="2" constant="true"/>
<speciesReference species="NADPH" stoichiometry="1" constant="true"/>
<speciesReference species="Glu" stoichiometry="1" constant="true"/>
</listOfReactants>
<listOfProducts>
<speciesReference species="alKG" stoichiometry="1" constant="true"/>
<speciesReference species="Val" stoichiometry="1" constant="true"/>
<speciesReference species="CO2" stoichiometry="1" constant="true"/>
</listOfProducts>
</reaction>
<reaction id="rATP_Synth" name="rATP_Synth" fast="false" fbc:lowerFluxBound="par1" fbc:upperFluxBound="par2" reversible="false">
<listOfReactants>
<speciesReference species="ATP" stoichiometry="5" constant="true"/>
<speciesReference species="PRPP" stoichiometry="1" constant="true"/>
<speciesReference species="MTHF" stoichiometry="2" constant="true"/>
<speciesReference species="Asp" stoichiometry="2" constant="true"/>
<speciesReference species="Gly" stoichiometry="1" constant="true"/>
<speciesReference species="Gln" stoichiometry="2" constant="true"/>
<speciesReference species="CO2" stoichiometry="1" constant="true"/>
</listOfReactants>
<listOfProducts>
<speciesReference species="Fum" stoichiometry="2" constant="true"/>
<speciesReference species="NADPH" stoichiometry="1" constant="true"/>
<speciesReference species="Glu" stoichiometry="2" constant="true"/>
<speciesReference species="rATP" stoichiometry="1" constant="true"/>
</listOfProducts>
</reaction>
<reaction id="rGTP_Synth" name="rGTP_Synth" fast="false" fbc:lowerFluxBound="par1" fbc:upperFluxBound="par2" reversible="false">
<listOfReactants>
<speciesReference species="ATP" stoichiometry="6" constant="true"/>
<speciesReference species="PRPP" stoichiometry="1" constant="true"/>
<speciesReference species="MTHF" stoichiometry="2" constant="true"/>
<speciesReference species="Asp" stoichiometry="1" constant="true"/>
<speciesReference species="Gly" stoichiometry="1" constant="true"/>
<speciesReference species="Gln" stoichiometry="3" constant="true"/>
<speciesReference species="CO2" stoichiometry="1" constant="true"/>
</listOfReactants>
<listOfProducts>
<speciesReference species="Fum" stoichiometry="2" constant="true"/>
<speciesReference species="NADH" stoichiometry="1" constant="true"/>
<speciesReference species="NADPH" stoichiometry="1" constant="true"/>
<speciesReference species="Glu" stoichiometry="3" constant="true"/>
<speciesReference species="rGTP" stoichiometry="1" constant="true"/>
</listOfProducts>
</reaction>
<reaction id="rCTP_Synth" name="rCTP_Synth" fast="false" fbc:lowerFluxBound="par1" fbc:upperFluxBound="par2" reversible="false">
<listOfReactants>
<speciesReference species="ATP" stoichiometry="1" constant="true"/>
<speciesReference species="Gln" stoichiometry="1" constant="true"/>
<speciesReference species="rUTP" stoichiometry="1" constant="true"/>
</listOfReactants>
<listOfProducts>
<speciesReference species="Glu" stoichiometry="1" constant="true"/>
<speciesReference species="rCTP" stoichiometry="1" constant="true"/>
</listOfProducts>
</reaction>
<reaction id="rUTP_Synth" name="rUTP_Synth" fast="false" fbc:lowerFluxBound="par1" fbc:upperFluxBound="par2" reversible="false">
<listOfReactants>
<speciesReference species="ATP" stoichiometry="4" constant="true"/>
<speciesReference species="PRPP" stoichiometry="1" constant="true"/>
<speciesReference species="Asp" stoichiometry="1" constant="true"/>
<speciesReference species="N" stoichiometry="1" constant="true"/>
</listOfReactants>
<listOfProducts>
<speciesReference species="NADH" stoichiometry="1" constant="true"/>
<speciesReference species="rUTP" stoichiometry="1" constant="true"/>
</listOfProducts>
</reaction>
<reaction id="dATP_Synth" name="dATP_Synth" fast="false" fbc:lowerFluxBound="par1" fbc:upperFluxBound="par2" reversible="false">
<listOfReactants>
<speciesReference species="NADPH" stoichiometry="1" constant="true"/>
<speciesReference species="rATP" stoichiometry="1" constant="true"/>
</listOfReactants>
<listOfProducts>
<speciesReference species="dATP" stoichiometry="1" constant="true"/>
</listOfProducts>
</reaction>
<reaction id="dGTP_Synth" name="dGTP_Synth" fast="false" fbc:lowerFluxBound="par1" fbc:upperFluxBound="par2" reversible="false">
<listOfReactants>
<speciesReference species="NADPH" stoichiometry="1" constant="true"/>
<speciesReference species="rGTP" stoichiometry="1" constant="true"/>
</listOfReactants>
<listOfProducts>
<speciesReference species="dGTP" stoichiometry="1" constant="true"/>
</listOfProducts>
</reaction>
<reaction id="dCTP_Synth" name="dCTP_Synth" fast="false" fbc:lowerFluxBound="par1" fbc:upperFluxBound="par2" reversible="false">
<listOfReactants>
<speciesReference species="NADPH" stoichiometry="1" constant="true"/>
<speciesReference species="rCTP" stoichiometry="1" constant="true"/>
</listOfReactants>
<listOfProducts>
<speciesReference species="dCTP" stoichiometry="1" constant="true"/>
</listOfProducts>
</reaction>
<reaction id="dTTP_Synth" name="dTTP_Synth" fast="false" fbc:lowerFluxBound="par1" fbc:upperFluxBound="par2" reversible="false">
<listOfReactants>
<speciesReference species="NADPH" stoichiometry="2" constant="true"/>
<speciesReference species="MTHF" stoichiometry="1" constant="true"/>
<speciesReference species="rUTP" stoichiometry="1" constant="true"/>
</listOfReactants>
<listOfProducts>
<speciesReference species="dTTP" stoichiometry="1" constant="true"/>
</listOfProducts>
</reaction>
<reaction id="2PG__3PG" name="2PG::3PG" fast="false" fbc:lowerFluxBound="par3" fbc:upperFluxBound="par2" reversible="true">
<listOfReactants>
<speciesReference species="2PG" stoichiometry="1" constant="true"/>
</listOfReactants>
<listOfProducts>
<speciesReference species="3PG" stoichiometry="1" constant="true"/>
</listOfProducts>
</reaction>
<reaction id="3PG__DPG" name="3PG::DPG" fast="false" fbc:lowerFluxBound="par3" fbc:upperFluxBound="par2" reversible="true">
<listOfReactants>
<speciesReference species="3PG" stoichiometry="1" constant="true"/>
<speciesReference species="ATP" stoichiometry="1" constant="true"/>
</listOfReactants>
<listOfProducts>
<speciesReference species="DPG" stoichiometry="1" constant="true"/>
</listOfProducts>
</reaction>
<reaction id="5CHOMPT__CHH4MPT" name="5CHOMPT::CHH4MPT" fast="false" fbc:lowerFluxBound="par3" fbc:upperFluxBound="par2" reversible="true">
<listOfReactants>
<speciesReference species="5CHOMPT" stoichiometry="1" constant="true"/>
</listOfReactants>
<listOfProducts>
<speciesReference species="CHH4MPT" stoichiometry="1" constant="true"/>
</listOfProducts>
</reaction>
<reaction id="AcCoA__Pyr" name="AcCoA:.Pyr" fast="false" fbc:lowerFluxBound="par3" fbc:upperFluxBound="par2" reversible="true">
<listOfReactants>
<speciesReference species="AcCoA" stoichiometry="1" constant="true"/>
<speciesReference species="H2" stoichiometry="2" constant="true"/>
<speciesReference species="CO2" stoichiometry="1" constant="true"/>
</listOfReactants>
<listOfProducts>
<speciesReference species="Pyr" stoichiometry="1" constant="true"/>
<speciesReference species="NADH" stoichiometry="1" constant="true"/>
</listOfProducts>
</reaction>
<reaction id="AcP__AcCoA" name="AcP::AcCoA" fast="false" fbc:lowerFluxBound="par3" fbc:upperFluxBound="par2" reversible="true">
<listOfReactants>
<speciesReference species="AcP" stoichiometry="1" constant="true"/>
</listOfReactants>
<listOfProducts>
<speciesReference species="AcCoA" stoichiometry="1" constant="true"/>
</listOfProducts>
</reaction>
<reaction id="Ac__AcP" name="Ac::AcP" fast="false" fbc:lowerFluxBound="par3" fbc:upperFluxBound="par2" reversible="true">
<listOfReactants>
<speciesReference species="ATP" stoichiometry="1" constant="true"/>
<speciesReference species="Ac" stoichiometry="1" constant="true"/>
</listOfReactants>
<listOfProducts>
<speciesReference species="AcP" stoichiometry="1" constant="true"/>
</listOfProducts>
</reaction>
<reaction id="ADPGlc_Synth" name="ADPGlc_Synth" fast="false" fbc:lowerFluxBound="par1" fbc:upperFluxBound="par2" reversible="false">
<listOfReactants>
<speciesReference species="G6P" stoichiometry="1" constant="true"/>
<speciesReference species="ATP" stoichiometry="1" constant="true"/>
</listOfReactants>
<listOfProducts>
<speciesReference species="ADPGlc" stoichiometry="1" constant="true"/>
</listOfProducts>
</reaction>
<reaction id="ATPSynth" name="ATPSynth" fast="false" fbc:lowerFluxBound="par3" fbc:upperFluxBound="par2" reversible="true">
<listOfReactants>
<speciesReference species="H_ex" stoichiometry="3" constant="true"/>
</listOfReactants>
<listOfProducts>
<speciesReference species="ATP" stoichiometry="1" constant="true"/>
</listOfProducts>
</reaction>
<reaction id="ATPSynth_M" name="ATPSynth_M" fast="false" fbc:lowerFluxBound="par1" fbc:upperFluxBound="par2" reversible="false">
<listOfReactants>
<speciesReference species="Naout" stoichiometry="4" constant="true"/>
</listOfReactants>
<listOfProducts>
<speciesReference species="ATP" stoichiometry="1" constant="true"/>
</listOfProducts>
</reaction>
<reaction id="avg_FS_Synth" name="avg_FS_Synth" fast="false" fbc:lowerFluxBound="par1" fbc:upperFluxBound="par2" reversible="false">
<listOfReactants>
<speciesReference species="AcCoA" stoichiometry="8.24" constant="true"/>
<speciesReference species="ATP" stoichiometry="7.24" constant="true"/>
<speciesReference species="NADPH" stoichiometry="13.91" constant="true"/>
</listOfReactants>
<listOfProducts>
<speciesReference species="avg_FS" stoichiometry="1" constant="true"/>
</listOfProducts>
</reaction>
<reaction id="C14_0_FS_Synth" name="C14_0_FS_Synth" fast="false" fbc:lowerFluxBound="par1" fbc:upperFluxBound="par2" reversible="false">
<listOfReactants>
<speciesReference species="AcCoA" stoichiometry="7" constant="true"/>
<speciesReference species="ATP" stoichiometry="6" constant="true"/>
<speciesReference species="NADPH" stoichiometry="12" constant="true"/>
</listOfReactants>
<listOfProducts>
<speciesReference species="C14_0_FS" stoichiometry="1" constant="true"/>
</listOfProducts>
</reaction>
<reaction id="CDPEth_Synth" name="CDPEth_Synth" fast="false" fbc:lowerFluxBound="par1" fbc:upperFluxBound="par2" reversible="false">
<listOfReactants>
<speciesReference species="3PG" stoichiometry="1" constant="true"/>
<speciesReference species="ATP" stoichiometry="3" constant="true"/>
<speciesReference species="NADPH" stoichiometry="1" constant="true"/>
<speciesReference species="N" stoichiometry="1" constant="true"/>
</listOfReactants>
<listOfProducts>
<speciesReference species="NADH" stoichiometry="1" constant="true"/>
<speciesReference species="CDPEth" stoichiometry="1" constant="true"/>
</listOfProducts>
</reaction>
<reaction id="CH2H4MPT__CH3H4MPT" name="CH2H4MPT::CH3H4MPT" fast="false" fbc:lowerFluxBound="par3" fbc:upperFluxBound="par2" reversible="true">
<listOfReactants>
<speciesReference species="CH2H4MPT" stoichiometry="1" constant="true"/>
<speciesReference species="H2" stoichiometry="1" constant="true"/>
</listOfReactants>
<listOfProducts>
<speciesReference species="CH3H4MPT" stoichiometry="1" constant="true"/>
</listOfProducts>
</reaction>
<reaction id="CH3H4MPT__MeCoM" name="CH3H4MPT::MeCoM" fast="false" fbc:lowerFluxBound="par3" fbc:upperFluxBound="par2" reversible="true">
<listOfReactants>
<speciesReference species="CH3H4MPT" stoichiometry="1" constant="true"/>
</listOfReactants>
<listOfProducts>
<speciesReference species="MeCoM" stoichiometry="1" constant="true"/>
<speciesReference species="Naout" stoichiometry="2" constant="true"/>
</listOfProducts>
</reaction>
<reaction id="CHH4MPT__CH2H4MPT" name="CHH4MPT::CH2H4MPT" fast="false" fbc:lowerFluxBound="par3" fbc:upperFluxBound="par2" reversible="true">
<listOfReactants>
<speciesReference species="CHH4MPT" stoichiometry="1" constant="true"/>
<speciesReference species="H2" stoichiometry="1" constant="true"/>
</listOfReactants>
<listOfProducts>
<speciesReference species="CH2H4MPT" stoichiometry="1" constant="true"/>
</listOfProducts>
</reaction>
<reaction id="CHOMFR__5CHOMPT" name="CHOMFR::5CHOMPT" fast="false" fbc:lowerFluxBound="par3" fbc:upperFluxBound="par2" reversible="true">
<listOfReactants>
<speciesReference species="CHOMFR" stoichiometry="1" constant="true"/>
</listOfReactants>
<listOfProducts>
<speciesReference species="5CHOMPT" stoichiometry="1" constant="true"/>
</listOfProducts>
</reaction>
<reaction id="Chor_Synth" name="Chor_Synth" fast="false" fbc:lowerFluxBound="par1" fbc:upperFluxBound="par2" reversible="false">
<listOfReactants>
<speciesReference species="PEP" stoichiometry="2" constant="true"/>
<speciesReference species="E4P" stoichiometry="1" constant="true"/>
<speciesReference species="ATP" stoichiometry="1" constant="true"/>
<speciesReference species="NADPH" stoichiometry="1" constant="true"/>
</listOfReactants>
<listOfProducts>
<speciesReference species="Chor" stoichiometry="1" constant="true"/>
</listOfProducts>
</reaction>
<reaction id="CMP_KDO_Synth" name="CMP_KDO_Synth" fast="false" fbc:lowerFluxBound="par1" fbc:upperFluxBound="par2" reversible="false">
<listOfReactants>
<speciesReference species="PEP" stoichiometry="1" constant="true"/>
<speciesReference species="R5P" stoichiometry="1" constant="true"/>
<speciesReference species="ATP" stoichiometry="2" constant="true"/>
</listOfReactants>
<listOfProducts>
<speciesReference species="CMP_KDO" stoichiometry="1" constant="true"/>
</listOfProducts>
</reaction>
<reaction id="CO2__CHOMFR" name="CO2::CHOMFR" fast="false" fbc:lowerFluxBound="par3" fbc:upperFluxBound="par2" reversible="true">
<listOfReactants>
<speciesReference species="H2" stoichiometry="1" constant="true"/>
<speciesReference species="CO2" stoichiometry="1" constant="true"/>
</listOfReactants>
<listOfProducts>
<speciesReference species="CHOMFR" stoichiometry="1" constant="true"/>
</listOfProducts>
</reaction>
<reaction id="DHAP__Glyc3P" name="DHAP::Glyc3P" fast="false" fbc:lowerFluxBound="par3" fbc:upperFluxBound="par2" reversible="true">
<listOfReactants>
<speciesReference species="DHAP" stoichiometry="1" constant="true"/>
<speciesReference species="NADH" stoichiometry="1" constant="true"/>
</listOfReactants>
<listOfProducts>
<speciesReference species="Glyc3P" stoichiometry="1" constant="true"/>
</listOfProducts>
</reaction>
<reaction id="di_am_pim_Synth" name="di_am_pim_Synth" fast="false" fbc:lowerFluxBound="par1" fbc:upperFluxBound="par2" reversible="false">
<listOfReactants>
<speciesReference species="Pyr" stoichiometry="1" constant="true"/>
<speciesReference species="SuccCoA" stoichiometry="1" constant="true"/>
<speciesReference species="ATP" stoichiometry="1" constant="true"/>
<speciesReference species="NADPH" stoichiometry="2" constant="true"/>
<speciesReference species="Asp" stoichiometry="1" constant="true"/>
<speciesReference species="Glu" stoichiometry="1" constant="true"/>
</listOfReactants>
<listOfProducts>
<speciesReference species="alKG" stoichiometry="1" constant="true"/>
<speciesReference species="Succ" stoichiometry="1" constant="true"/>
<speciesReference species="di_am_pim" stoichiometry="1" constant="true"/>
</listOfProducts>
</reaction>
<reaction id="DNA_Synth" name="DNA_Synth" fast="false" fbc:lowerFluxBound="par1" fbc:upperFluxBound="par2" reversible="false">
<listOfReactants>
<speciesReference species="ATP" stoichiometry="4.4129" constant="true"/>
<speciesReference species="dATP" stoichiometry="0.7968" constant="true"/>
<speciesReference species="dGTP" stoichiometry="0.8194" constant="true"/>
<speciesReference species="dCTP" stoichiometry="0.8194" constant="true"/>
<speciesReference species="dTTP" stoichiometry="0.7968" constant="true"/>
</listOfReactants>
<listOfProducts>
<speciesReference species="DNA" stoichiometry="1" constant="true"/>
</listOfProducts>
</reaction>
<reaction id="DPG__G3P" name="DPG::G3P" fast="false" fbc:lowerFluxBound="par3" fbc:upperFluxBound="par2" reversible="true">
<listOfReactants>
<speciesReference species="DPG" stoichiometry="1" constant="true"/>
<speciesReference species="NADH" stoichiometry="1" constant="true"/>
</listOfReactants>
<listOfProducts>
<speciesReference species="G3P" stoichiometry="1" constant="true"/>
</listOfProducts>
</reaction>
<reaction id="F16P__F6P" name="F16P::F6P" fast="false" fbc:lowerFluxBound="par1" fbc:upperFluxBound="par2" reversible="false">
<listOfReactants>
<speciesReference species="F16P" stoichiometry="1" constant="true"/>
</listOfReactants>
<listOfProducts>
<speciesReference species="F6P" stoichiometry="1" constant="true"/>
</listOfProducts>
</reaction>
<reaction id="F6P__G6P" name="F6P::G6P" fast="false" fbc:lowerFluxBound="par3" fbc:upperFluxBound="par2" reversible="true">
<listOfReactants>
<speciesReference species="F6P" stoichiometry="1" constant="true"/>
</listOfReactants>
<listOfProducts>
<speciesReference species="G6P" stoichiometry="1" constant="true"/>
</listOfProducts>
</reaction>
<reaction id="Form__AcCoA" name="Form::AcCoA" fast="false" fbc:lowerFluxBound="par1" fbc:upperFluxBound="par2" reversible="false">
<listOfReactants>
<speciesReference species="ATP" stoichiometry="1" constant="true"/>
<speciesReference species="NADPH" stoichiometry="1" constant="true"/>
<speciesReference species="Form" stoichiometry="1" constant="true"/>
<speciesReference species="H2" stoichiometry="4" constant="true"/>
<speciesReference species="CO2" stoichiometry="1" constant="true"/>
</listOfReactants>
<listOfProducts>
<speciesReference species="AcCoA" stoichiometry="1" constant="true"/>
<speciesReference species="NADH" stoichiometry="2" constant="true"/>
</listOfProducts>
</reaction>
<reaction id="Form__CO2" name="Form::CO2" fast="false" fbc:lowerFluxBound="par3" fbc:upperFluxBound="par2" reversible="true">
<listOfReactants>
<speciesReference species="Form" stoichiometry="1" constant="true"/>
</listOfReactants>
<listOfProducts>
<speciesReference species="H2" stoichiometry="1" constant="true"/>
<speciesReference species="CO2" stoichiometry="1" constant="true"/>
</listOfProducts>
</reaction>
<reaction id="Fum__Succ" name="Fum::Succ" fast="false" fbc:lowerFluxBound="par1" fbc:upperFluxBound="par2" reversible="false">
<listOfReactants>
<speciesReference species="Fum" stoichiometry="1" constant="true"/>
<speciesReference species="QuiH2" stoichiometry="1" constant="true"/>
</listOfReactants>
<listOfProducts>
<speciesReference species="Succ" stoichiometry="1" constant="true"/>
</listOfProducts>
</reaction>
<reaction id="G3P__DHAP" name="G3P::DHAP" fast="false" fbc:lowerFluxBound="par3" fbc:upperFluxBound="par2" reversible="true">
<listOfReactants>
<speciesReference species="G3P" stoichiometry="1" constant="true"/>
</listOfReactants>
<listOfProducts>
<speciesReference species="DHAP" stoichiometry="1" constant="true"/>
</listOfProducts>
</reaction>
<reaction id="G3P__F16P" name="G3P::F16P" fast="false" fbc:lowerFluxBound="par3" fbc:upperFluxBound="par2" reversible="true">
<listOfReactants>
<speciesReference species="DHAP" stoichiometry="1" constant="true"/>
<speciesReference species="G3P" stoichiometry="1" constant="true"/>
</listOfReactants>
<listOfProducts>
<speciesReference species="F16P" stoichiometry="1" constant="true"/>
</listOfProducts>
</reaction>
<reaction id="Glyco_Synth" name="Glyco_Synth" fast="false" fbc:lowerFluxBound="par1" fbc:upperFluxBound="par2" reversible="false">
<listOfReactants>
<speciesReference species="ADPGlc" stoichiometry="6.16" constant="true"/>
</listOfReactants>
<listOfProducts>
<speciesReference species="Glyco" stoichiometry="1" constant="true"/>
</listOfProducts>
</reaction>
<reaction id="Lip_Synth" name="Lip_Synth" fast="false" fbc:lowerFluxBound="par1" fbc:upperFluxBound="par2" reversible="false">
<listOfReactants>
<speciesReference species="Glyc3P" stoichiometry="1.4176" constant="true"/>
<speciesReference species="ATP" stoichiometry="2.8352" constant="true"/>
<speciesReference species="Ser" stoichiometry="1.4176" constant="true"/>
<speciesReference species="avg_FS" stoichiometry="2.8352" constant="true"/>
</listOfReactants>
<listOfProducts>
<speciesReference species="Lip" stoichiometry="1" constant="true"/>
</listOfProducts>
</reaction>
<reaction id="LPS_Synth" name="LPS_Synth" fast="false" fbc:lowerFluxBound="par1" fbc:upperFluxBound="par2" reversible="false">
<listOfReactants>
<speciesReference species="UDPGlc" stoichiometry="0.46176" constant="true"/>
<speciesReference species="CDPEth" stoichiometry="0.69118" constant="true"/>
<speciesReference species="OH_myr_ac" stoichiometry="0.69118" constant="true"/>
<speciesReference species="C14_0_FS" stoichiometry="0.69118" constant="true"/>
<speciesReference species="CMP_KDO" stoichiometry="0.69118" constant="true"/>
<speciesReference species="NDPHep" stoichiometry="0.69118" constant="true"/>
<speciesReference species="TDPGlcs" stoichiometry="0.46176" constant="true"/>
</listOfReactants>
<listOfProducts>
<speciesReference species="LPS" stoichiometry="1" constant="true"/>
</listOfProducts>
</reaction>
<reaction id="Mal__Fum" name="Mal::Fum" fast="false" fbc:lowerFluxBound="par3" fbc:upperFluxBound="par2" reversible="true">
<listOfReactants>
<speciesReference species="Mal" stoichiometry="1" constant="true"/>
</listOfReactants>
<listOfProducts>
<speciesReference species="Fum" stoichiometry="1" constant="true"/>
</listOfProducts>
</reaction>
<reaction id="MeCoM__Meth" name="MeCoM::Meth" fast="false" fbc:lowerFluxBound="par3" fbc:upperFluxBound="par2" reversible="true">
<listOfReactants>
<speciesReference species="MeCoM" stoichiometry="1" constant="true"/>
<speciesReference species="H2" stoichiometry="1" constant="true"/>
</listOfReactants>
<listOfProducts>
<speciesReference species="CH4" stoichiometry="1" constant="true"/>
</listOfProducts>
</reaction>
<reaction id="MTHF_Synth" name="MTHF_Synth" fast="false" fbc:lowerFluxBound="par3" fbc:upperFluxBound="par2" reversible="true">
<listOfReactants>
<speciesReference species="ATP" stoichiometry="1" constant="true"/>
<speciesReference species="NADPH" stoichiometry="1" constant="true"/>
</listOfReactants>
<listOfProducts>
<speciesReference species="MTHF" stoichiometry="1" constant="true"/>
</listOfProducts>
</reaction>
<reaction id="NADHDehydro" name="NADHDehydro" fast="false" fbc:lowerFluxBound="par3" fbc:upperFluxBound="par2" reversible="true">
<listOfReactants>
<speciesReference species="NADH" stoichiometry="1" constant="true"/>
</listOfReactants>
<listOfProducts>
<speciesReference species="QuiH2" stoichiometry="1" constant="true"/>
<speciesReference species="H_ex" stoichiometry="2" constant="true"/>
</listOfProducts>
</reaction>
<reaction id="NDPHep_Synth" name="NDPHep_Synth" fast="false" fbc:lowerFluxBound="par1" fbc:upperFluxBound="par2" reversible="false">
<listOfReactants>
<speciesReference species="G6P" stoichiometry="1.5" constant="true"/>
<speciesReference species="ATP" stoichiometry="1" constant="true"/>
</listOfReactants>
<listOfProducts>
<speciesReference species="NADPH" stoichiometry="4" constant="true"/>
<speciesReference species="NDPHep" stoichiometry="1" constant="true"/>
</listOfProducts>
</reaction>
<reaction id="OH_myr_ac_Synth" name="OH_myr_ac_Synth" fast="false" fbc:lowerFluxBound="par1" fbc:upperFluxBound="par2" reversible="false">
<listOfReactants>
<speciesReference species="AcCoA" stoichiometry="7" constant="true"/>
<speciesReference species="ATP" stoichiometry="6" constant="true"/>
<speciesReference species="NADPH" stoichiometry="11" constant="true"/>
</listOfReactants>
<listOfProducts>
<speciesReference species="OH_myr_ac" stoichiometry="1" constant="true"/>
</listOfProducts>
</reaction>
<reaction id="OxA__Mal" name="OxA::Mal" fast="false" fbc:lowerFluxBound="par3" fbc:upperFluxBound="par2" reversible="true">
<listOfReactants>
<speciesReference species="OxA" stoichiometry="1" constant="true"/>
<speciesReference species="NADH" stoichiometry="1" constant="true"/>
</listOfReactants>
<listOfProducts>
<speciesReference species="Mal" stoichiometry="1" constant="true"/>
</listOfProducts>
</reaction>
<reaction id="PepGly_Synth" name="PepGly_Synth" fast="false" fbc:lowerFluxBound="par1" fbc:upperFluxBound="par2" reversible="false">
<listOfReactants>
<speciesReference species="ATP" stoichiometry="5.52" constant="true"/>
<speciesReference species="Ala" stoichiometry="2.208" constant="true"/>
<speciesReference species="Glu" stoichiometry="1.104" constant="true"/>
<speciesReference species="UDP_NAG" stoichiometry="1.104" constant="true"/>
<speciesReference species="UDP_NAM" stoichiometry="1.104" constant="true"/>
<speciesReference species="di_am_pim" stoichiometry="1.104" constant="true"/>
</listOfReactants>
<listOfProducts>
<speciesReference species="PepGly" stoichiometry="1" constant="true"/>
</listOfProducts>
</reaction>
<reaction id="PEP__2PG" name="PEP::2PG" fast="false" fbc:lowerFluxBound="par3" fbc:upperFluxBound="par2" reversible="true">
<listOfReactants>
<speciesReference species="PEP" stoichiometry="1" constant="true"/>
</listOfReactants>
<listOfProducts>
<speciesReference species="2PG" stoichiometry="1" constant="true"/>
</listOfProducts>
</reaction>
<reaction id="PEP__OxA" name="PEP::OxA" fast="false" fbc:lowerFluxBound="par1" fbc:upperFluxBound="par2" reversible="false">
<listOfReactants>
<speciesReference species="PEP" stoichiometry="1" constant="true"/>
<speciesReference species="CO2" stoichiometry="1" constant="true"/>
</listOfReactants>
<listOfProducts>
<speciesReference species="OxA" stoichiometry="1" constant="true"/>
<speciesReference species="ATP" stoichiometry="1" constant="true"/>
</listOfProducts>
</reaction>
<reaction id="Polyphos_Synth" name="Polyphos_Synth" fast="false" fbc:lowerFluxBound="par1" fbc:upperFluxBound="par2" reversible="false">
<listOfReactants>
<speciesReference species="ATP" stoichiometry="12.66" constant="true"/>
</listOfReactants>
<listOfProducts>
<speciesReference species="Polyphos" stoichiometry="1" constant="true"/>
</listOfProducts>
</reaction>
<reaction id="Prot_Synth" name="Prot_Synth" fast="false" fbc:lowerFluxBound="par1" fbc:upperFluxBound="par2" reversible="false">
<listOfReactants>
<speciesReference species="ATP" stoichiometry="39.9455" constant="true"/>
<speciesReference species="Ala" stoichiometry="0.88727" constant="true"/>
<speciesReference species="Cys" stoichiometry="0.15818" constant="true"/>
<speciesReference species="Asp" stoichiometry="0.41636" constant="true"/>
<speciesReference species="Glu" stoichiometry="0.45455" constant="true"/>
<speciesReference species="Phe" stoichiometry="0.32" constant="true"/>
<speciesReference species="Gly" stoichiometry="1.0582" constant="true"/>
<speciesReference species="His" stoichiometry="0.16364" constant="true"/>
<speciesReference species="Ile" stoichiometry="0.50182" constant="true"/>
<speciesReference species="Lys" stoichiometry="0.59273" constant="true"/>
<speciesReference species="Leu" stoichiometry="0.77818" constant="true"/>
<speciesReference species="Met" stoichiometry="0.26546" constant="true"/>
<speciesReference species="Asn" stoichiometry="0.41636" constant="true"/>
<speciesReference species="Pro" stoichiometry="0.38182" constant="true"/>
<speciesReference species="Gln" stoichiometry="0.45455" constant="true"/>
<speciesReference species="Arg" stoichiometry="0.51091" constant="true"/>
<speciesReference species="Ser" stoichiometry="0.37273" constant="true"/>
<speciesReference species="Thr" stoichiometry="0.43818" constant="true"/>
<speciesReference species="Val" stoichiometry="0.73091" constant="true"/>
<speciesReference species="Trp" stoichiometry="0.09818" constant="true"/>
<speciesReference species="Tyr" stoichiometry="0.23818" constant="true"/>
</listOfReactants>
<listOfProducts>
<speciesReference species="Prot" stoichiometry="1" constant="true"/>
</listOfProducts>
</reaction>
<reaction id="PRPP_Synth" name="PRPP_Synth" fast="false" fbc:lowerFluxBound="par1" fbc:upperFluxBound="par2" reversible="false">
<listOfReactants>
<speciesReference species="R5P" stoichiometry="1" constant="true"/>
<speciesReference species="ATP" stoichiometry="2" constant="true"/>
</listOfReactants>
<listOfProducts>
<speciesReference species="PRPP" stoichiometry="1" constant="true"/>
</listOfProducts>
</reaction>
<reaction id="Pyr__PEP" name="Pyr::PEP" fast="false" fbc:lowerFluxBound="par1" fbc:upperFluxBound="par2" reversible="false">
<listOfReactants>
<speciesReference species="Pyr" stoichiometry="1" constant="true"/>
<speciesReference species="ATP" stoichiometry="2" constant="true"/>
</listOfReactants>
<listOfProducts>
<speciesReference species="PEP" stoichiometry="1" constant="true"/>
</listOfProducts>
</reaction>
<reaction id="Rl5P__R5P" name="Rl5P::R5P" fast="false" fbc:lowerFluxBound="par3" fbc:upperFluxBound="par2" reversible="true">
<listOfReactants>
<speciesReference species="Rl5P" stoichiometry="1" constant="true"/>
</listOfReactants>
<listOfProducts>
<speciesReference species="R5P" stoichiometry="1" constant="true"/>
</listOfProducts>
</reaction>
<reaction id="Rl5P__X5P" name="Rl5P::X5P" fast="false" fbc:lowerFluxBound="par3" fbc:upperFluxBound="par2" reversible="true">
<listOfReactants>
<speciesReference species="Rl5P" stoichiometry="1" constant="true"/>
</listOfReactants>
<listOfProducts>
<speciesReference species="X5P" stoichiometry="1" constant="true"/>
</listOfProducts>
</reaction>
<reaction id="RNA_Synth" name="RNA_Synth" fast="false" fbc:lowerFluxBound="par1" fbc:upperFluxBound="par2" reversible="false">
<listOfReactants>
<speciesReference species="ATP" stoichiometry="1.2488" constant="true"/>
<speciesReference species="rATP" stoichiometry="0.80488" constant="true"/>
<speciesReference species="rGTP" stoichiometry="0.99024" constant="true"/>
<speciesReference species="rCTP" stoichiometry="0.61436" constant="true"/>
<speciesReference species="rUTP" stoichiometry="0.66341" constant="true"/>
</listOfReactants>
<listOfProducts>
<speciesReference species="RNA" stoichiometry="1" constant="true"/>
</listOfProducts>
</reaction>
<reaction id="SuccCoA__alKG" name="SuccCoA::alKG" fast="false" fbc:lowerFluxBound="par1" fbc:upperFluxBound="par2" reversible="false">
<listOfReactants>
<speciesReference species="SuccCoA" stoichiometry="1" constant="true"/>
<speciesReference species="NADH" stoichiometry="1" constant="true"/>
<speciesReference species="CO2" stoichiometry="1" constant="true"/>
</listOfReactants>
<listOfProducts>
<speciesReference species="alKG" stoichiometry="1" constant="true"/>
</listOfProducts>
</reaction>
<reaction id="Succ__Fum" name="Succ::Fum" fast="false" fbc:lowerFluxBound="par1" fbc:upperFluxBound="par2" reversible="false">
<listOfReactants>
<speciesReference species="Succ" stoichiometry="1" constant="true"/>
</listOfReactants>
<listOfProducts>
<speciesReference species="Fum" stoichiometry="1" constant="true"/>
<speciesReference species="QuiH2" stoichiometry="1" constant="true"/>
</listOfProducts>
</reaction>
<reaction id="Succ__SuccCoA" name="Succ::SuccCoA" fast="false" fbc:lowerFluxBound="par3" fbc:upperFluxBound="par2" reversible="true">
<listOfReactants>
<speciesReference species="Succ" stoichiometry="1" constant="true"/>
<speciesReference species="ATP" stoichiometry="1" constant="true"/>
</listOfReactants>
<listOfProducts>
<speciesReference species="SuccCoA" stoichiometry="1" constant="true"/>
</listOfProducts>
</reaction>
<reaction id="TDPGlcs_Synth" name="TDPGlcs_Synth" fast="false" fbc:lowerFluxBound="par1" fbc:upperFluxBound="par2" reversible="false">
<listOfReactants>
<speciesReference species="F6P" stoichiometry="1" constant="true"/>
<speciesReference species="ATP" stoichiometry="2" constant="true"/>
<speciesReference species="N" stoichiometry="1" constant="true"/>
</listOfReactants>
<listOfProducts>
<speciesReference species="TDPGlcs" stoichiometry="1" constant="true"/>
</listOfProducts>
</reaction>
<reaction id="Transaldo" name="Transaldo" fast="false" fbc:lowerFluxBound="par3" fbc:upperFluxBound="par2" reversible="true">
<listOfReactants>
<speciesReference species="G3P" stoichiometry="1" constant="true"/>
<speciesReference species="S7P" stoichiometry="1" constant="true"/>
</listOfReactants>
<listOfProducts>
<speciesReference species="F6P" stoichiometry="1" constant="true"/>
<speciesReference species="E4P" stoichiometry="1" constant="true"/>
</listOfProducts>
</reaction>
<reaction id="TransHydro" name="TransHydro" fast="false" fbc:lowerFluxBound="par3" fbc:upperFluxBound="par2" reversible="true">
<listOfReactants>
<speciesReference species="NADH" stoichiometry="1" constant="true"/>
<speciesReference species="H_ex" stoichiometry="1" constant="true"/>
</listOfReactants>
<listOfProducts>
<speciesReference species="NADPH" stoichiometry="1" constant="true"/>
</listOfProducts>
</reaction>
<reaction id="Transket1" name="Transket1" fast="false" fbc:lowerFluxBound="par3" fbc:upperFluxBound="par2" reversible="true">
<listOfReactants>
<speciesReference species="R5P" stoichiometry="1" constant="true"/>
<speciesReference species="X5P" stoichiometry="1" constant="true"/>
</listOfReactants>
<listOfProducts>
<speciesReference species="G3P" stoichiometry="1" constant="true"/>
<speciesReference species="S7P" stoichiometry="1" constant="true"/>
</listOfProducts>
</reaction>
<reaction id="Transket2" name="Transket2" fast="false" fbc:lowerFluxBound="par3" fbc:upperFluxBound="par2" reversible="true">
<listOfReactants>
<speciesReference species="E4P" stoichiometry="1" constant="true"/>
<speciesReference species="X5P" stoichiometry="1" constant="true"/>
</listOfReactants>
<listOfProducts>
<speciesReference species="F6P" stoichiometry="1" constant="true"/>
<speciesReference species="G3P" stoichiometry="1" constant="true"/>
</listOfProducts>
</reaction>
<reaction id="UDPGlc_Synth" name="UDPGlc_Synth" fast="false" fbc:lowerFluxBound="par1" fbc:upperFluxBound="par2" reversible="false">
<listOfReactants>
<speciesReference species="G6P" stoichiometry="1" constant="true"/>
<speciesReference species="ATP" stoichiometry="1" constant="true"/>
</listOfReactants>
<listOfProducts>
<speciesReference species="UDPGlc" stoichiometry="1" constant="true"/>
</listOfProducts>
</reaction>
<reaction id="UDP_NAG_Synth" name="UDP_NAG_Synth" fast="false" fbc:lowerFluxBound="par1" fbc:upperFluxBound="par2" reversible="false">
<listOfReactants>
<speciesReference species="F6P" stoichiometry="1" constant="true"/>
<speciesReference species="AcCoA" stoichiometry="1" constant="true"/>
<speciesReference species="ATP" stoichiometry="1" constant="true"/>
<speciesReference species="Gln" stoichiometry="1" constant="true"/>
</listOfReactants>
<listOfProducts>
<speciesReference species="Glu" stoichiometry="1" constant="true"/>
<speciesReference species="UDP_NAG" stoichiometry="1" constant="true"/>
</listOfProducts>
</reaction>
<reaction id="UDP_NAM_Synth" name="UDP_NAM_Synth" fast="false" fbc:lowerFluxBound="par1" fbc:upperFluxBound="par2" reversible="false">
<listOfReactants>
<speciesReference species="PEP" stoichiometry="1" constant="true"/>
<speciesReference species="NADPH" stoichiometry="1" constant="true"/>
<speciesReference species="UDP_NAG" stoichiometry="1" constant="true"/>
</listOfReactants>
<listOfProducts>
<speciesReference species="UDP_NAM" stoichiometry="1" constant="true"/>
</listOfProducts>
</reaction>
<reaction id="r_BMMM2BMc" name="r_BMMM2BMc" fast="false" fbc:lowerFluxBound="par1" fbc:upperFluxBound="par2" reversible="false">
<listOfReactants>
<speciesReference species="BM" stoichiometry="1" constant="true"/>
</listOfReactants>
<listOfProducts>
<speciesReference species="BM_tot" stoichiometry="1" constant="true"/>
</listOfProducts>
</reaction>
<reaction id="ATPmaint" name="ATPmaint" fast="false" fbc:lowerFluxBound="par4" fbc:upperFluxBound="par2" reversible="false">
<listOfReactants>
<speciesReference species="ATP" stoichiometry="1" constant="true"/>
</listOfReactants>
</reaction>
<reaction id="BM_Synth" name="BM_Synth" fast="false" fbc:lowerFluxBound="par1" fbc:upperFluxBound="par2" reversible="false">
<listOfReactants>
<speciesReference species="Lip" stoichiometry="0.1" constant="true"/>
<speciesReference species="LPS" stoichiometry="0.015" constant="true"/>
<speciesReference species="PepGly" stoichiometry="0.015" constant="true"/>
<speciesReference species="Glyco" stoichiometry="0.015" constant="true"/>
<speciesReference species="Prot" stoichiometry="0.64" constant="true"/>
<speciesReference species="RNA" stoichiometry="0.185" constant="true"/>
<speciesReference species="DNA" stoichiometry="0.03" constant="true"/>
</listOfReactants>
<listOfProducts>
<speciesReference species="BM" stoichiometry="1" constant="true"/>
</listOfProducts>
</reaction>
<reaction id="NADP_Hydrogenase" name="NADP_Hydrogenase" fast="false" fbc:lowerFluxBound="par3" fbc:upperFluxBound="par2" reversible="true">
<listOfReactants>
<speciesReference species="H2" stoichiometry="1" constant="true"/>
</listOfReactants>
<listOfProducts>
<speciesReference species="NADPH" stoichiometry="1" constant="true"/>
</listOfProducts>
</reaction>
<reaction id="CO2__Form" name="CO2::Form" fast="false" fbc:lowerFluxBound="par1" fbc:upperFluxBound="par2" reversible="false">
<listOfReactants>
<speciesReference species="NADPH" stoichiometry="1" constant="true"/>
<speciesReference species="CO2" stoichiometry="1" constant="true"/>
</listOfReactants>
<listOfProducts>
<speciesReference species="Form" stoichiometry="1" constant="true"/>
</listOfProducts>
</reaction>
<reaction id="CO2_ex" name="CO2_ex" fast="false" fbc:lowerFluxBound="par1" fbc:upperFluxBound="par2" reversible="false">
<listOfReactants>
<speciesReference species="CO2" stoichiometry="1" constant="true"/>
</listOfReactants>
<listOfProducts>
<speciesReference species="CO2_EX" stoichiometry="1" constant="true"/>
</listOfProducts>
</reaction>
<reaction id="CO2_up" name="CO2_up" fast="false" fbc:lowerFluxBound="par1" fbc:upperFluxBound="par2" reversible="false">
<listOfReactants>
<speciesReference species="CO2_EX" stoichiometry="1" constant="true"/>
</listOfReactants>
<listOfProducts>
<speciesReference species="CO2" stoichiometry="1" constant="true"/>
</listOfProducts>
</reaction>
<reaction id="Form_up" name="Form_up" fast="false" fbc:lowerFluxBound="par1" fbc:upperFluxBound="par2" reversible="false">
<listOfReactants>
<speciesReference species="Form_EX" stoichiometry="1" constant="true"/>
</listOfReactants>
<listOfProducts>
<speciesReference species="Form" stoichiometry="1" constant="true"/>
</listOfProducts>
</reaction>
<reaction id="H2_ex" name="H2_ex" fast="false" fbc:lowerFluxBound="par1" fbc:upperFluxBound="par2" reversible="false">
<listOfReactants>
<speciesReference species="H2" stoichiometry="1" constant="true"/>
</listOfReactants>
<listOfProducts>
<speciesReference species="H2_EX" stoichiometry="1" constant="true"/>
</listOfProducts>
</reaction>
<reaction id="H2_up" name="H2_up" fast="false" fbc:lowerFluxBound="par1" fbc:upperFluxBound="par2" reversible="false">
<listOfReactants>
<speciesReference species="H2_EX" stoichiometry="1" constant="true"/>
</listOfReactants>
<listOfProducts>
<speciesReference species="H2" stoichiometry="1" constant="true"/>
</listOfProducts>
</reaction>
<reaction id="CH4_ex" name="CH4_ex" fast="false" fbc:lowerFluxBound="par1" fbc:upperFluxBound="par5" reversible="false">
<listOfReactants>
<speciesReference species="CH4" stoichiometry="1" constant="true"/>
</listOfReactants>
<listOfProducts>
<speciesReference species="CH4_EX" stoichiometry="1" constant="true"/>
</listOfProducts>
</reaction>
<reaction id="N_up" name="N_up" fast="false" fbc:lowerFluxBound="par1" fbc:upperFluxBound="par2" reversible="false">
<listOfProducts>
<speciesReference species="N" stoichiometry="1" constant="true"/>
</listOfProducts>
</reaction>
<reaction id="S_up" name="S_up" fast="false" fbc:lowerFluxBound="par1" fbc:upperFluxBound="par2" reversible="false">
<listOfReactants>
<speciesReference species="ATP" stoichiometry="4" constant="true"/>
<speciesReference species="NADPH" stoichiometry="4" constant="true"/>
</listOfReactants>
<listOfProducts>
<speciesReference species="S" stoichiometry="1" constant="true"/>
</listOfProducts>
</reaction>
</listOfReactions>
<listOfParameters>
<parameter id="par3" constant="true" value="-Inf" />
<parameter id="par1" constant="true" value="0" />
<parameter id="par4" constant="true" value="0.9" />
<parameter id="par5" constant="true" value="15" />
<parameter id="par2" constant="true" value="Inf" />
</listOfParameters>
<fbc:listOfObjectives fbc:activeObjective="objective1">
<fbc:objective fbc:id="objective1" fbc:type="maximize">
<fbc:listOfFluxObjectives>
<fbc:fluxObjective fbc:reaction="BM_Synth" fbc:coefficient="1"/>
</fbc:listOfFluxObjectives>
</fbc:objective>
</fbc:listOfObjectives>
</model>
</sbml>

## Sheet: C. acetobutylicum
metabolite identifier	metabolite name	type		reaction name	reaction	lower bound	upper bound
G6P	Glucose-6-Phosphate	internal		N_up	= 1 N	0	Inf
F6P	Fructose-6-Phosphate	internal		S_up	4 ATP + 4 NADPH = 1 S	0	Inf
F16P	Fructose-1,6-bisphosphat	internal		DNA_Synth	4.4129 ATP + 0.7968 dATP + 0.8194 dGTP + 0.8194 dCTP + 0.7968 dTTP = 1 DNA	0	Inf
DHAP	Dihydroxyaceton-phosphate	internal		Glyco_Synth	6.16 ADPGlc = 1 Glyco	0	Inf
Glyc3P	Glycerol_3_Phosphat	internal		Lip_Synth	1.4176 Glyc3P + 2.8352 ATP + 1.4176 Ser + 2.8352 avg_FS = 1 Lip	0	Inf
G3P	Glyceraldehyde-3-phosphate	internal		LPS_Synth	0.46176 UDPGlc + 0.69118 CDPEth + 0.69118 OH_myr_ac + 0.69118 C14_0_FS + 0.69118 CMP_KDO + 0.69118 NDPHep + 0.46176 TDPGlcs = 1 LPS	0	Inf
DPG	Diphosphoglycerate	internal		PepGly_Synth	5.52 ATP + 2.208 Ala + 1.104 Glu + 1.104 UDP_NAG + 1.104 UDP_NAM + 1.104 di_am_pim = 1 PepGly	0	Inf
3PG	3-Phosphoglycerate	internal		PolyPhos_Synth	12.66 ATP = 1 PolyPhos	-Inf	Inf
2PG	2-Phosphoglycerate	internal		Prot_Synth	39.9455 ATP + 0.88727 Ala + 0.15818 Cys + 0.41636 Asp + 0.45455 Glu + 0.32 Phe + 1.0582 Gly + 0.16364 His + 0.50182 Ile + 0.59273 Lys + 0.77818 Leu + 0.26546 Met + 0.41636 Asn + 0.38182 Pro + 0.45455 Gln + 0.51091 Arg + 0.37273 Ser + 0.43818 Thr + 0.73091 Val + 0.09818 Trp + 0.23818 Tyr = 1 Prot	0	Inf
PEP	Phosphoenolpyruvate	internal		RNA_Synth	1.2488 ATP + 0.80488 rATP + 0.99024 rGTP + 0.61436 rCTP + 0.66341 rUTP = 1 RNA	0	Inf
Pyr	Pyruvat	internal		mue_Synth	0.03 DNA + 0.015 Glyco + 0.015 LPS + 0.1 Lip + 0.015 PepGly + 0.64 Prot + 0.185 RNA = 1 BM_CA	0	Inf
AcCoA	Acetyl_CoA	internal		Ala_Synth	1 Pyr + 1 Glu = 1 alKG + 1 Ala	0	Inf
Cit	Citrate	internal		Arg_Synth	1 AcCoA + 4 ATP + 1 NADPH + 1 CO2 + 1 N + 1 Asp + 2 Glu = 1 alKG + 1 Fum + 1 Ac + 1 Arg	0	Inf
ICit	Iso-Citrate	internal		Asn_Synth	2 ATP + 1 N + 1 Asp = 1 Asn	0	Inf
alKG	alpha-Ketoglutarate(=Oxoglutarate)	internal		Asp_synth	1 OxA + 1 Glu = 1 alKG + 1 Asp	0	Inf
SuccCoA	Succinyl-Coenzym-A	internal		Cys_Synth	1 AcCoA + 1 S + 1 Ser = 1 Ac + 1 Cys	0	Inf
Succ	Succinate	internal		Gln_Synth	1 ATP + 1 N + 1 Glu = 1 Gln	0	Inf
Fum	Fumarate	internal		Glu_synth	1 alKG + 1 NADPH + 1 N = 1 Glu	0	Inf
Mal	Malate	internal		Gly_Synth	1 Ser = 1 MTHF + 1 Gly	0	Inf
OxA	Oxalacetate	internal		His_Synth	1 ATP + 1 PRPP + 1 Gln = 1 alKG + 2 NADH + 1 His	0	Inf
Glyox	Glyoxylate	internal		Ile_Synth	1 Pyr + 1 NADPH + 1 Glu + 1 Thr = 1 alKG + 1 CO2 + 1 N + 1 Ile	0	Inf
R5P	Ribose-5-Phosphate	internal		Leu_Synth	2 Pyr + 1 AcCoA + 1 NADPH + 1 Glu = 1 alKG + 1 NADH + 2 CO2 + 1 Leu	0	Inf
Rl5P	Ribulose-5-Phosphate	internal		Lys_Synth	1 di_am_pim = 1 CO2 + 1 Lys	0	Inf
E4P	Erythrose-4-Phosphate	internal		Met_Synth	1 SuccCoA + 1 ATP + 2 NADPH + 1 MTHF + 1 Cys + 1 Asp = 1 Pyr + 1 Succ + 1 N + 1 Met	0	Inf
X5P	Xylolose-5-Phosphate	internal		Phe_Synth	1 Chor + 1 Glu = 1 alKG + 1 CO2 + 1 Phe	0	Inf
S7P	Seduheptulose-7-Phosphate	internal		Pro_Synth	1 ATP + 2 NADPH + 1 Glu = 1 Pro	0	Inf
PGlac	6-Phospho-Gluconolactone	internal		Ser_Synth	1 3PG + 1 Glu = 1 alKG + 1 NADH + 1 Ser	0	Inf
PGluc	6-Phospho-Gluconate	internal		Thr_Synth	2 ATP + 2 NADPH + 1 Asp = 1 Thr	0	Inf
Glucn	Gluconate	internal		Trp_Synth	1 Chor + 1 PRPP + 1 Gln + 1 Ser = 1 G3P + 1 Pyr + 1 CO2 + 1 Glu + 1 Trp	0	Inf
KetoPGluc	2-Keto-3-desoxy-6-phosphogluconate	internal		Tyr_Synth	1 Chor + 1 Glu = 1 alKG + 1 NADH + 1 CO2 + 1 Tyr	0	Inf
ATP	Adenosintriphosphate	internal		Val_Synth	2 Pyr + 1 NADPH + 1 Glu = 1 alKG + 1 CO2 + 1 Val	0	Inf
NADH	NADH	internal		2PG::PEP	1 2PG = 1 PEP	-Inf	Inf
NADPH	NADPH	internal		3PG::2PG	1 3PG = 1 2PG	-Inf	Inf
QuiH2	Ubichinon_red	internal		Acac::Aceton	1 Acac = 1 CO2 + 1 Acon	-Inf	Inf
H_ex	extraplasmatic_protons	internal		AcacCoA::Acac	1 Ac + 1 AcacCoA = 1 AcCoA + 1 Acac	-Inf	Inf
O2	Oxygen	internal		AcacCoA::HyButCoA	1 NADH + 1 AcacCoA = 1 HyButCoA	-Inf	Inf
CO2	Carbon_dioxide	internal		AcCoA::AcacCoA	2 AcCoA = 1 AcacCoA	0	Inf
N	Nitrogen(NH4)	internal		AcCoA::AcP	1 AcCoA = 1 AcP	-Inf	Inf
S	Sulfur(SO4)	internal		AcCoA::Adh	1 AcCoA + 1 NADH = 1 Adh	-Inf	Inf
Glyc	Glycerol	internal		AcCoA::Cit	1 AcCoA + 1 OxA = 1 Cit	0	Inf
AcP	Acetyl-P	internal		AcP::Ac	1 AcP = 1 ATP + 1 Ac	0	Inf
Ac	Acetate	internal		Adh::Eth	1 NADH + 1 Adh = 1 Eth	-Inf	Inf
Form	Formate	internal		ADPGlc_Synth	1 G6P + 1 ATP = 1 ADPGlc	0	Inf
Lac	Lactate	internal		alKG::SuccCoA	1 alKG = 1 SuccCoA + 1 NADH + 1 CO2	0	Inf
Adh	Acetaldehyde	internal		ATPmaint	1 ATP =	1	Inf
Eth	Ethanol	internal		ATPSynth	3 H_ex = 1 ATP	-Inf	Inf
Chor	Chorismat	internal		avg_FS_Synth	8.24 AcCoA + 7.24 ATP + 13.91 NADPH = 1 avg_FS	0	Inf
PRPP	_5-Phosphoribosyl-1-Pyrophosphat	internal		ButCoA::Butal	1 NADH + 1 ButCoA = 1 Butal	-Inf	Inf
MTHF	_5_10_Methylen-Tetrahydrofolat	internal		ButCoA::ButyP	1 ButCoA = 1 ButyP	-Inf	Inf
Ala	Alanin	internal		Butol::Butal	1 Butol = 1 NADH + 1 Butal	-Inf	Inf
Cys	Cystein	internal		ButP::Buty	1 ButyP = 1 ATP + 1 Buty	0	Inf
Asp	Aspartate	internal		C14_0_FS_Synth	7 AcCoA + 6 ATP + 12 NADPH = 1 C14_0_FS	0	Inf
Glu	Glutamate	internal		CDPEth_Synth	1 3PG + 3 ATP + 1 NADPH + 1 N = 1 NADH + 1 CDPEth	0	Inf
Phe	Phenylalanin	internal		Chor_Synth	2 PEP + 1 E4P + 1 ATP + 1 NADPH = 1 Chor	0	Inf
Gly	Glycin	internal		Cit::ICit	1 Cit = 1 ICit	-Inf	Inf
His	Histidin	internal		CMP_KDO_Synth	1 PEP + 1 R5P + 2 ATP = 1 CMP_KDO	0	Inf
Ile	Isoleucin	internal		CroCoA::ButCoA	1 NADH + 1 CroCoA = 1 ButCoA	-Inf	Inf
Lys	Lysin	internal		DHAP::G3P	1 DHAP = 1 G3P	-Inf	Inf
Leu	Leucin	internal		DHAP::Glyc3P	1 DHAP + 1 NADH = 1 Glyc3P	-Inf	Inf
Met	Methionin	internal		DPG::3PG	1 DPG = 1 3PG + 1 ATP	-Inf	Inf
Asn	Asparagin	internal		dATP_Synth	1 NADPH + 1 rATP = 1 dATP	0	Inf
Pro	Prolin	internal		dCTP_Synth	1 NADPH + 1 rCTP = 1 dCTP	0	Inf
Gln	Glutamin	internal		dGTP_Synth	1 NADPH + 1 rGTP = 1 dGTP	0	Inf
Arg	Arginin	internal		dTTP_Synth	2 NADPH + 1 MTHF + 1 rUTP = 1 dTTP	0	Inf
Ser	Serin	internal		di_am_pim_Synth	1 Pyr + 1 SuccCoA + 1 ATP + 2 NADPH + 1 Asp + 1 Glu = 1 alKG + 1 Succ + 1 di_am_pim	0	Inf
Thr	Threonin	internal		F16P::F6P	1 F16P = 1 F6P	0	Inf
Val	Valin	internal		F16P::T3P	1 F16P = 1 DHAP + 1 G3P	-Inf	Inf
Trp	Tryptophan	internal		F6P::F16P	1 F6P + 1 ATP = 1 F16P	0	Inf
Tyr	Tyrosin	internal		Fum::Mal	1 Fum = 1 Mal	-Inf	Inf
rATP	ATP_for_RNA_Synth	internal		G3P::DPG	1 G3P = 1 DPG + 1 NADH	-Inf	Inf
rGTP	GTP_for_RNA_Synth	internal		G6P::F6P	1 G6P = 1 F6P	-Inf	Inf
rCTP	CTP_for_RNA_Synth	internal		Glyc::Glyc3P	1 ATP + 1 Glyc = 1 Glyc3P	0	Inf
rUTP	UTP_for_RNA_Synth	internal		HyButCoA::CroCoA	1 HyButCoA = 1 CroCoA	-Inf	Inf
dATP	ATP_for_DNA_Synth	internal		ICit::alKG	1 ICit = 1 alKG + 1 NADPH + 1 CO2	-Inf	Inf
dGTP	GTP_for_DNA_Synth	internal		Mal::OxA	1 Mal = 1 OxA + 1 NADH	-Inf	Inf
dCTP	CTP_for_DNA_Synth	internal		Mal:Pyr	1 Mal = 1 Pyr + 1 NADH + 1 CO2	-Inf	Inf
dTTP	TTP_for_DNA_Synth	internal		MTHF_Synth	1 ATP + 1 NADPH = 1 MTHF	-Inf	Inf
avg_FS	av_fatty_acid	internal		NADHDehydro	1 NADH = 1 QuiH2 + 2 H_ex	-Inf	Inf
UDPGlc	UDP_glucose	internal		NDPHep_Synth	1.5 G6P + 1 ATP = 4 NADPH + 1 NDPHep	0	Inf
CDPEth	CDP_ethanolamine	internal		OH_myr_ac_Synth	7 AcCoA + 6 ATP + 11 NADPH = 1 OH_myr_ac	0	Inf
OH_myr_ac	OH_myristic_Acid	internal		PEP::PYR	1 PEP = 1 Pyr + 1 ATP	0	Inf
C14_0_FS	C_14:0_Fatty_acid	internal		PRPP_Synth	1 R5P + 2 ATP = 1 PRPP	0	Inf
CMP_KDO	CMP_KDO	internal		PYR::AcCoA	1 Pyr = 1 AcCoA + 1 CO2 + 1 Fdred	0	Inf
NDPHep	NDP_Heptose	internal		Pyr::Form	1 Pyr = 1 AcCoA + 1 Form	0	Inf
TDPGlcs	TDP_glucosamine	internal		Pyr::Lac	1 Pyr + 1 NADH = 1 Lac	-Inf	Inf
UDP_NAG	UDP_acetylglucosamine	internal		Pyr::OAA	1 Pyr + 1 ATP + 1 CO2 = 1 OxA	0	Inf
UDP_NAM	UDP_N_acetylmuramic_acid	internal		Pyr::PEP	1 Pyr + 2 ATP = 1 PEP	0	Inf
di_am_pim	Diaminopimelate	internal		Rl5P::R5P	1 Rl5P = 1 R5P	-Inf	Inf
ADPGlc	Glycogen_Monomere	internal		Rl5P::X5P	1 Rl5P = 1 X5P	-Inf	Inf
Glc_EX	Glucose_ex	external		rATP_Synth	5 ATP + 1 CO2 + 1 PRPP + 2 MTHF + 2 Asp + 1 Gly + 2 Gln = 2 Fum + 1 NADPH + 2 Glu + 1 rATP	0	Inf
H2	hydrogen	internal		rCTP_Synth	1 ATP + 1 Gln + 1 rUTP = 1 Glu + 1 rCTP	0	Inf
Form_EX	formate_ex	external		rGTP_Synth	6 ATP + 1 CO2 + 1 PRPP + 2 MTHF + 1 Asp + 1 Gly + 3 Gln = 2 Fum + 1 NADH + 1 NADPH + 3 Glu + 1 rGTP	0	Inf
Eth_EX	ethanol_ex	external		rUTP_Synth	4 ATP + 1 N + 1 PRPP + 1 Asp = 1 NADH + 1 rUTP	0	Inf
Gluc	Glucose	internal		SuccCoA::Succ	1 SuccCoA = 1 Succ + 1 ATP	-Inf	Inf
H2_EX	hydrogen_ex	external		TDPGlcs_Synth	1 F6P + 2 ATP + 1 N = 1 TDPGlcs	0	Inf
DNA	DNA	internal		Transaldo	1 G3P + 1 S7P = 1 F6P + 1 E4P	-Inf	Inf
Glyco	Glycogen	internal		TransHydro	1 NADH + 1 H_ex = 1 NADPH	-Inf	Inf
LPS	Lipopolysaccharide	internal		Transket1	1 R5P + 1 X5P = 1 G3P + 1 S7P	-Inf	Inf
Lip	Lipide	internal		Transket2	1 E4P + 1 X5P = 1 F6P + 1 G3P	-Inf	Inf
PepGly	Peptidoglykane	internal		UDPGlc_Synth	1 G6P + 1 ATP = 1 UDPGlc	0	Inf
PolyPhos	Polyphosphat	internal		UDP_NAG_Synth	1 F6P + 1 AcCoA + 1 ATP + 1 Gln = 1 Glu + 1 UDP_NAG	0	Inf
Prot	Proteine	internal		UDP_NAM_Synth	1 PEP + 1 NADPH + 1 UDP_NAG = 1 UDP_NAM	0	Inf
RNA	RNA	internal		G3P::3PG	1 G3P = 1 3PG + 1 NADH	0	Inf
BM_CA	biomass_CA	internal		Ac_ex	1 Ac = 1 Ac_EX	0	Inf
Acon	Aceton	internal		Acon_ex	1 Acon = 1 Acon_EX	0	0
Buty	Butyrate	internal		Butol_ex	1 Butol = 1 Butol_EX	0	0
Butol	Butanol	internal		Buty_ex	1 Buty = 1 Buty_EX	0	Inf
Butal	Butanal	internal		CO2_ex	1 CO2 = 1 CO2_EX	0	Inf
CroCoA	CrotonylCoA	internal		Eth_ex	1 Eth = 1 Eth_EX	0	Inf
ButyP	Butyryl-P	internal		Form::CO2	1 Form = 1 CO2 + 1 H2	0	Inf
AcacCoA	AcetoacetylCoA	internal		Form_ex	1 Form = 1 Form_EX	0	Inf
Acac	Acetoacetat	internal		Glc_up	1 Glc_EX = 1 Gluc	0	12.75
ButCoA	ButyrylCoA	internal		Glc_ATP_up	1 ATP + 1 Gluc = 1 G6P	0	Inf
HyButCoA	3-Hydroxybutyryl-CoA	internal		Glc_PTS_up	1 PEP + 1 Gluc = 1 G6P + 1 Pyr	0	Inf
Ac_EX	acetate_ex	external		Glyc_up	1 Glyc_EX = 1 Glyc	0	0
Acon_EX	aceton_ex	external		H2_ex	1 H2 = 1 H2_EX	0	Inf
Butol_EX	butanol_ex	external		But::Acon	1 Buty + 1 AcacCoA = 1 Acac + 1 ButCoA	0	Inf
Buty_EX	butyrate	external		Ac_up	1 Ac_EX = 1 Ac	0	Inf
CO2_EX	carbon_dioxide_ex	external		Buty_up	1 Buty_EX = 1 Buty	0	Inf
Lac_EX	lactate_ex	external		Lac_ex	1 Lac = 1 Lac_EX	0	Inf
Glyc_EX	Glycerol_EX	external		mue_CA	1 BM_CA = 1 BM_tot	0	Inf
BM_tot	total_biomass	external		Hydrogenase	1 Fdred = 1 H2	-Inf	Inf
Fdred	ferredoxin_reduced	internal		Fdred::NADH	1 Fdred = 1 NADH	-Inf	Inf

## Sheet: CA SBML
<?xml version="1.0" encoding="UTF-8"?>
<sbml xmlns="http://www.sbml.org/sbml/level3/version1/core" level="3" version="1" fbc:required="false" xmlns:fbc="http://www.sbml.org/sbml/level3/version1/fbc/version2">
<model id="CNA_CA" name="CA" fbc:strict="true">
<listOfCompartments>
<compartment id="External_Species" constant="true"/>
<compartment id="Internal_Species" constant="true"/>
</listOfCompartments>
<listOfSpecies>
<species id="G6P" name="Glucose-6-Phosphate" boundaryCondition="false" compartment="Internal_Species" constant="false" hasOnlySubstanceUnits="false"/>
<species id="F6P" name="Fructose-6-Phosphate" boundaryCondition="false" compartment="Internal_Species" constant="false" hasOnlySubstanceUnits="false"/>
<species id="F16P" name="Fructose-1,6-bisphosphat" boundaryCondition="false" compartment="Internal_Species" constant="false" hasOnlySubstanceUnits="false"/>
<species id="DHAP" name="Dihydroxyaceton-phosphate" boundaryCondition="false" compartment="Internal_Species" constant="false" hasOnlySubstanceUnits="false"/>
<species id="Glyc3P" name="Glycerol_3_Phosphat" boundaryCondition="false" compartment="Internal_Species" constant="false" hasOnlySubstanceUnits="false"/>
<species id="G3P" name="Glyceraldehyde-3-phosphate" boundaryCondition="false" compartment="Internal_Species" constant="false" hasOnlySubstanceUnits="false"/>
<species id="DPG" name="Diphosphoglycerate" boundaryCondition="false" compartment="Internal_Species" constant="false" hasOnlySubstanceUnits="false"/>
<species id="3PG" name="3-Phosphoglycerate" boundaryCondition="false" compartment="Internal_Species" constant="false" hasOnlySubstanceUnits="false"/>
<species id="2PG" name="2-Phosphoglycerate" boundaryCondition="false" compartment="Internal_Species" constant="false" hasOnlySubstanceUnits="false"/>
<species id="PEP" name="Phosphoenolpyruvate" boundaryCondition="false" compartment="Internal_Species" constant="false" hasOnlySubstanceUnits="false"/>
<species id="Pyr" name="Pyruvat" boundaryCondition="false" compartment="Internal_Species" constant="false" hasOnlySubstanceUnits="false"/>
<species id="AcCoA" name="Acetyl_CoA" boundaryCondition="false" compartment="Internal_Species" constant="false" hasOnlySubstanceUnits="false"/>
<species id="Cit" name="Citrate" boundaryCondition="false" compartment="Internal_Species" constant="false" hasOnlySubstanceUnits="false"/>
<species id="ICit" name="Iso-Citrate" boundaryCondition="false" compartment="Internal_Species" constant="false" hasOnlySubstanceUnits="false"/>
<species id="alKG" name="alpha-Ketoglutarate(=Oxoglutarate)" boundaryCondition="false" compartment="Internal_Species" constant="false" hasOnlySubstanceUnits="false"/>
<species id="SuccCoA" name="Succinyl-Coenzym-A" boundaryCondition="false" compartment="Internal_Species" constant="false" hasOnlySubstanceUnits="false"/>
<species id="Succ" name="Succinate" boundaryCondition="false" compartment="Internal_Species" constant="false" hasOnlySubstanceUnits="false"/>
<species id="Fum" name="Fumarate" boundaryCondition="false" compartment="Internal_Species" constant="false" hasOnlySubstanceUnits="false"/>
<species id="Mal" name="Malate" boundaryCondition="false" compartment="Internal_Species" constant="false" hasOnlySubstanceUnits="false"/>
<species id="OxA" name="Oxalacetate" boundaryCondition="false" compartment="Internal_Species" constant="false" hasOnlySubstanceUnits="false"/>
<species id="Glyox" name="Glyoxylate" boundaryCondition="false" compartment="Internal_Species" constant="false" hasOnlySubstanceUnits="false"/>
<species id="R5P" name="Ribose-5-Phosphate" boundaryCondition="false" compartment="Internal_Species" constant="false" hasOnlySubstanceUnits="false"/>
<species id="Rl5P" name="Ribulose-5-Phosphate" boundaryCondition="false" compartment="Internal_Species" constant="false" hasOnlySubstanceUnits="false"/>
<species id="E4P" name="Erythrose-4-Phosphate" boundaryCondition="false" compartment="Internal_Species" constant="false" hasOnlySubstanceUnits="false"/>
<species id="X5P" name="Xylolose-5-Phosphate" boundaryCondition="false" compartment="Internal_Species" constant="false" hasOnlySubstanceUnits="false"/>
<species id="S7P" name="Seduheptulose-7-Phosphate" boundaryCondition="false" compartment="Internal_Species" constant="false" hasOnlySubstanceUnits="false"/>
<species id="PGlac" name="6-Phospho-Gluconolactone" boundaryCondition="false" compartment="Internal_Species" constant="false" hasOnlySubstanceUnits="false"/>
<species id="PGluc" name="6-Phospho-Gluconate" boundaryCondition="false" compartment="Internal_Species" constant="false" hasOnlySubstanceUnits="false"/>
<species id="Glucn" name="Gluconate" boundaryCondition="false" compartment="Internal_Species" constant="false" hasOnlySubstanceUnits="false"/>
<species id="KetoPGluc" name="2-Keto-3-desoxy-6-phosphogluconate" boundaryCondition="false" compartment="Internal_Species" constant="false" hasOnlySubstanceUnits="false"/>
<species id="ATP" name="Adenosintriphosphate" boundaryCondition="false" compartment="Internal_Species" constant="false" hasOnlySubstanceUnits="false"/>
<species id="NADH" name="NADH" boundaryCondition="false" compartment="Internal_Species" constant="false" hasOnlySubstanceUnits="false"/>
<species id="NADPH" name="NADPH" boundaryCondition="false" compartment="Internal_Species" constant="false" hasOnlySubstanceUnits="false"/>
<species id="QuiH2" name="Ubichinon_red" boundaryCondition="false" compartment="Internal_Species" constant="false" hasOnlySubstanceUnits="false"/>
<species id="H_ex" name="extraplasmatic_protons" boundaryCondition="false" compartment="Internal_Species" constant="false" hasOnlySubstanceUnits="false"/>
<species id="O2" name="Oxygen" boundaryCondition="false" compartment="Internal_Species" constant="false" hasOnlySubstanceUnits="false"/>
<species id="CO2" name="Carbon_dioxide" boundaryCondition="false" compartment="Internal_Species" constant="false" hasOnlySubstanceUnits="false"/>
<species id="N" name="Nitrogen(NH4)" boundaryCondition="false" compartment="Internal_Species" constant="false" hasOnlySubstanceUnits="false"/>
<species id="S" name="Sulfur(SO4)" boundaryCondition="false" compartment="Internal_Species" constant="false" hasOnlySubstanceUnits="false"/>
<species id="Glyc" name="Glycerol" boundaryCondition="false" compartment="Internal_Species" constant="false" hasOnlySubstanceUnits="false"/>
<species id="AcP" name="Acetyl-P" boundaryCondition="false" compartment="Internal_Species" constant="false" hasOnlySubstanceUnits="false"/>
<species id="Ac" name="Acetat" boundaryCondition="false" compartment="Internal_Species" constant="false" hasOnlySubstanceUnits="false"/>
<species id="Form" name="Formate" boundaryCondition="false" compartment="Internal_Species" constant="false" hasOnlySubstanceUnits="false"/>
<species id="Lac" name="Lactate" boundaryCondition="false" compartment="Internal_Species" constant="false" hasOnlySubstanceUnits="false"/>
<species id="Adh" name="Acetaldehyde" boundaryCondition="false" compartment="Internal_Species" constant="false" hasOnlySubstanceUnits="false"/>
<species id="Eth" name="Ethanol" boundaryCondition="false" compartment="Internal_Species" constant="false" hasOnlySubstanceUnits="false"/>
<species id="Chor" name="Chorismat" boundaryCondition="false" compartment="Internal_Species" constant="false" hasOnlySubstanceUnits="false"/>
<species id="PRPP" name="_5-Phosphoribosyl-1-Pyrophosphat" boundaryCondition="false" compartment="Internal_Species" constant="false" hasOnlySubstanceUnits="false"/>
<species id="MTHF" name="_5_10_Methylen-Tetrahydrofolat" boundaryCondition="false" compartment="Internal_Species" constant="false" hasOnlySubstanceUnits="false"/>
<species id="Ala" name="Alanin" boundaryCondition="false" compartment="Internal_Species" constant="false" hasOnlySubstanceUnits="false"/>
<species id="Cys" name="Cystein" boundaryCondition="false" compartment="Internal_Species" constant="false" hasOnlySubstanceUnits="false"/>
<species id="Asp" name="Aspartate" boundaryCondition="false" compartment="Internal_Species" constant="false" hasOnlySubstanceUnits="false"/>
<species id="Glu" name="Glutamate" boundaryCondition="false" compartment="Internal_Species" constant="false" hasOnlySubstanceUnits="false"/>
<species id="Phe" name="Phenylalanin" boundaryCondition="false" compartment="Internal_Species" constant="false" hasOnlySubstanceUnits="false"/>
<species id="Gly" name="Glycin" boundaryCondition="false" compartment="Internal_Species" constant="false" hasOnlySubstanceUnits="false"/>
<species id="His" name="Histidin" boundaryCondition="false" compartment="Internal_Species" constant="false" hasOnlySubstanceUnits="false"/>
<species id="Ile" name="Isoleucin" boundaryCondition="false" compartment="Internal_Species" constant="false" hasOnlySubstanceUnits="false"/>
<species id="Lys" name="Lysin" boundaryCondition="false" compartment="Internal_Species" constant="false" hasOnlySubstanceUnits="false"/>
<species id="Leu" name="Leucin" boundaryCondition="false" compartment="Internal_Species" constant="false" hasOnlySubstanceUnits="false"/>
<species id="Met" name="Methionin" boundaryCondition="false" compartment="Internal_Species" constant="false" hasOnlySubstanceUnits="false"/>
<species id="Asn" name="Asparagin" boundaryCondition="false" compartment="Internal_Species" constant="false" hasOnlySubstanceUnits="false"/>
<species id="Pro" name="Prolin" boundaryCondition="false" compartment="Internal_Species" constant="false" hasOnlySubstanceUnits="false"/>
<species id="Gln" name="Glutamin" boundaryCondition="false" compartment="Internal_Species" constant="false" hasOnlySubstanceUnits="false"/>
<species id="Arg" name="Arginin" boundaryCondition="false" compartment="Internal_Species" constant="false" hasOnlySubstanceUnits="false"/>
<species id="Ser" name="Serin" boundaryCondition="false" compartment="Internal_Species" constant="false" hasOnlySubstanceUnits="false"/>
<species id="Thr" name="Threonin" boundaryCondition="false" compartment="Internal_Species" constant="false" hasOnlySubstanceUnits="false"/>
<species id="Val" name="Valin" boundaryCondition="false" compartment="Internal_Species" constant="false" hasOnlySubstanceUnits="false"/>
<species id="Trp" name="Tryptophan" boundaryCondition="false" compartment="Internal_Species" constant="false" hasOnlySubstanceUnits="false"/>
<species id="Tyr" name="Tyrosin" boundaryCondition="false" compartment="Internal_Species" constant="false" hasOnlySubstanceUnits="false"/>
<species id="rATP" name="ATP_for_RNA_Synth" boundaryCondition="false" compartment="Internal_Species" constant="false" hasOnlySubstanceUnits="false"/>
<species id="rGTP" name="GTP_for_RNA_Synth" boundaryCondition="false" compartment="Internal_Species" constant="false" hasOnlySubstanceUnits="false"/>
<species id="rCTP" name="CTP_for_RNA_Synth" boundaryCondition="false" compartment="Internal_Species" constant="false" hasOnlySubstanceUnits="false"/>
<species id="rUTP" name="UTP_for_RNA_Synth" boundaryCondition="false" compartment="Internal_Species" constant="false" hasOnlySubstanceUnits="false"/>
<species id="dATP" name="ATP_for_DNA_Synth" boundaryCondition="false" compartment="Internal_Species" constant="false" hasOnlySubstanceUnits="false"/>
<species id="dGTP" name="GTP_for_DNA_Synth" boundaryCondition="false" compartment="Internal_Species" constant="false" hasOnlySubstanceUnits="false"/>
<species id="dCTP" name="CTP_for_DNA_Synth" boundaryCondition="false" compartment="Internal_Species" constant="false" hasOnlySubstanceUnits="false"/>
<species id="dTTP" name="TTP_for_DNA_Synth" boundaryCondition="false" compartment="Internal_Species" constant="false" hasOnlySubstanceUnits="false"/>
<species id="avg_FS" name="av_fatty_acid" boundaryCondition="false" compartment="Internal_Species" constant="false" hasOnlySubstanceUnits="false"/>
<species id="UDPGlc" name="UDP_glucose" boundaryCondition="false" compartment="Internal_Species" constant="false" hasOnlySubstanceUnits="false"/>
<species id="CDPEth" name="CDP_ethanolamine" boundaryCondition="false" compartment="Internal_Species" constant="false" hasOnlySubstanceUnits="false"/>
<species id="OH_myr_ac" name="OH_myristic_Acid" boundaryCondition="false" compartment="Internal_Species" constant="false" hasOnlySubstanceUnits="false"/>
<species id="C14_0_FS" name="C_14:0_Fatty_acid" boundaryCondition="false" compartment="Internal_Species" constant="false" hasOnlySubstanceUnits="false"/>
<species id="CMP_KDO" name="CMP_KDO" boundaryCondition="false" compartment="Internal_Species" constant="false" hasOnlySubstanceUnits="false"/>
<species id="NDPHep" name="NDP_Heptose" boundaryCondition="false" compartment="Internal_Species" constant="false" hasOnlySubstanceUnits="false"/>
<species id="TDPGlcs" name="TDP_glucosamine" boundaryCondition="false" compartment="Internal_Species" constant="false" hasOnlySubstanceUnits="false"/>
<species id="UDP_NAG" name="UDP_acetylglucosamine" boundaryCondition="false" compartment="Internal_Species" constant="false" hasOnlySubstanceUnits="false"/>
<species id="UDP_NAM" name="UDP_N_acetylmuramic_acid" boundaryCondition="false" compartment="Internal_Species" constant="false" hasOnlySubstanceUnits="false"/>
<species id="di_am_pim" name="Diaminopimelate" boundaryCondition="false" compartment="Internal_Species" constant="false" hasOnlySubstanceUnits="false"/>
<species id="ADPGlc" name="Glycogen_Monomere" boundaryCondition="false" compartment="Internal_Species" constant="false" hasOnlySubstanceUnits="false"/>
<species id="Glc_EX" name="Glucose_ex" boundaryCondition="true" compartment="External_Species" constant="false" hasOnlySubstanceUnits="false"/>
<species id="H2" name="Wasserstoff_Ecoli" boundaryCondition="false" compartment="Internal_Species" constant="false" hasOnlySubstanceUnits="false"/>
<species id="Form_EX" name="formate_ex" boundaryCondition="true" compartment="External_Species" constant="false" hasOnlySubstanceUnits="false"/>
<species id="Eth_EX" name="ethanol_ex" boundaryCondition="true" compartment="External_Species" constant="false" hasOnlySubstanceUnits="false"/>
<species id="Gluc" name="Glukose_E.coli" boundaryCondition="false" compartment="Internal_Species" constant="false" hasOnlySubstanceUnits="false"/>
<species id="H2_EX" name="hydrogen_ex" boundaryCondition="true" compartment="External_Species" constant="false" hasOnlySubstanceUnits="false"/>
<species id="DNA" name="DNA" boundaryCondition="false" compartment="Internal_Species" constant="false" hasOnlySubstanceUnits="false"/>
<species id="Glyco" name="Glycogen" boundaryCondition="false" compartment="Internal_Species" constant="false" hasOnlySubstanceUnits="false"/>
<species id="LPS" name="Lipopolysaccharide" boundaryCondition="false" compartment="Internal_Species" constant="false" hasOnlySubstanceUnits="false"/>
<species id="Lip" name="Lipide" boundaryCondition="false" compartment="Internal_Species" constant="false" hasOnlySubstanceUnits="false"/>
<species id="PepGly" name="Peptidoglykane" boundaryCondition="false" compartment="Internal_Species" constant="false" hasOnlySubstanceUnits="false"/>
<species id="PolyPhos" name="Polyphosphat" boundaryCondition="false" compartment="Internal_Species" constant="false" hasOnlySubstanceUnits="false"/>
<species id="Prot" name="Proteine" boundaryCondition="false" compartment="Internal_Species" constant="false" hasOnlySubstanceUnits="false"/>
<species id="RNA" name="RNA" boundaryCondition="false" compartment="Internal_Species" constant="false" hasOnlySubstanceUnits="false"/>
<species id="BM_CA" name="biomass_CA" boundaryCondition="false" compartment="Internal_Species" constant="false" hasOnlySubstanceUnits="false"/>
<species id="Acon" name="Aceton" boundaryCondition="false" compartment="Internal_Species" constant="false" hasOnlySubstanceUnits="false"/>
<species id="Buty" name="Butyrat" boundaryCondition="false" compartment="Internal_Species" constant="false" hasOnlySubstanceUnits="false"/>
<species id="Butol" name="Butanol" boundaryCondition="false" compartment="Internal_Species" constant="false" hasOnlySubstanceUnits="false"/>
<species id="Butal" name="Butanal" boundaryCondition="false" compartment="Internal_Species" constant="false" hasOnlySubstanceUnits="false"/>
<species id="CroCoA" name="CrotonylCoA" boundaryCondition="false" compartment="Internal_Species" constant="false" hasOnlySubstanceUnits="false"/>
<species id="ButyP" name="Butyryl-P" boundaryCondition="false" compartment="Internal_Species" constant="false" hasOnlySubstanceUnits="false"/>
<species id="AcacCoA" name="AcetoacetylCoA" boundaryCondition="false" compartment="Internal_Species" constant="false" hasOnlySubstanceUnits="false"/>
<species id="Acac" name="Acetoacetat" boundaryCondition="false" compartment="Internal_Species" constant="false" hasOnlySubstanceUnits="false"/>
<species id="ButCoA" name="ButyrylCoA" boundaryCondition="false" compartment="Internal_Species" constant="false" hasOnlySubstanceUnits="false"/>
<species id="HyButCoA" name="3-Hydroxybutyryl-CoA" boundaryCondition="false" compartment="Internal_Species" constant="false" hasOnlySubstanceUnits="false"/>
<species id="Ac_EX" name="acetate_ex" boundaryCondition="true" compartment="External_Species" constant="false" hasOnlySubstanceUnits="false"/>
<species id="Acon_EX" name="aceton_ex" boundaryCondition="true" compartment="External_Species" constant="false" hasOnlySubstanceUnits="false"/>
<species id="Butol_EX" name="butanol_ex" boundaryCondition="true" compartment="External_Species" constant="false" hasOnlySubstanceUnits="false"/>
<species id="Buty_EX" name="butyrate" boundaryCondition="true" compartment="External_Species" constant="false" hasOnlySubstanceUnits="false"/>
<species id="CO2_EX" name="CO2_ex" boundaryCondition="true" compartment="External_Species" constant="false" hasOnlySubstanceUnits="false"/>
<species id="Lac_EX" name="lactate_ex" boundaryCondition="true" compartment="External_Species" constant="false" hasOnlySubstanceUnits="false"/>
<species id="Glyc_EX" name="Glycerol_EX" boundaryCondition="true" compartment="External_Species" constant="false" hasOnlySubstanceUnits="false"/>
<species id="BM_tot" name="total_biomass" boundaryCondition="true" compartment="External_Species" constant="false" hasOnlySubstanceUnits="false"/>
<species id="Fdred" name="ferredoxin_reduced" boundaryCondition="false" compartment="Internal_Species" constant="false" hasOnlySubstanceUnits="false"/>
</listOfSpecies>
<listOfReactions>
<reaction id="N_up" name="N_up" fast="false" fbc:lowerFluxBound="par1" fbc:upperFluxBound="par2" reversible="false">
<listOfProducts>
<speciesReference species="N" stoichiometry="1" constant="true"/>
</listOfProducts>
</reaction>
<reaction id="S_up" name="S_up" fast="false" fbc:lowerFluxBound="par1" fbc:upperFluxBound="par2" reversible="false">
<listOfReactants>
<speciesReference species="ATP" stoichiometry="4" constant="true"/>
<speciesReference species="NADPH" stoichiometry="4" constant="true"/>
</listOfReactants>
<listOfProducts>
<speciesReference species="S" stoichiometry="1" constant="true"/>
</listOfProducts>
</reaction>
<reaction id="DNA_Synth" name="DNA_Synth" fast="false" fbc:lowerFluxBound="par1" fbc:upperFluxBound="par2" reversible="false">
<listOfReactants>
<speciesReference species="ATP" stoichiometry="4.4129" constant="true"/>
<speciesReference species="dATP" stoichiometry="0.7968" constant="true"/>
<speciesReference species="dGTP" stoichiometry="0.8194" constant="true"/>
<speciesReference species="dCTP" stoichiometry="0.8194" constant="true"/>
<speciesReference species="dTTP" stoichiometry="0.7968" constant="true"/>
</listOfReactants>
<listOfProducts>
<speciesReference species="DNA" stoichiometry="1" constant="true"/>
</listOfProducts>
</reaction>
<reaction id="Glyco_Synth" name="Glyco_Synth" fast="false" fbc:lowerFluxBound="par1" fbc:upperFluxBound="par2" reversible="false">
<listOfReactants>
<speciesReference species="ADPGlc" stoichiometry="6.16" constant="true"/>
</listOfReactants>
<listOfProducts>
<speciesReference species="Glyco" stoichiometry="1" constant="true"/>
</listOfProducts>
</reaction>
<reaction id="Lip_Synth" name="Lip_Synth" fast="false" fbc:lowerFluxBound="par1" fbc:upperFluxBound="par2" reversible="false">
<listOfReactants>
<speciesReference species="Glyc3P" stoichiometry="1.4176" constant="true"/>
<speciesReference species="ATP" stoichiometry="2.8352" constant="true"/>
<speciesReference species="Ser" stoichiometry="1.4176" constant="true"/>
<speciesReference species="avg_FS" stoichiometry="2.8352" constant="true"/>
</listOfReactants>
<listOfProducts>
<speciesReference species="Lip" stoichiometry="1" constant="true"/>
</listOfProducts>
</reaction>
<reaction id="LPS_Synth" name="LPS_Synth" fast="false" fbc:lowerFluxBound="par1" fbc:upperFluxBound="par2" reversible="false">
<listOfReactants>
<speciesReference species="UDPGlc" stoichiometry="0.46176" constant="true"/>
<speciesReference species="CDPEth" stoichiometry="0.69118" constant="true"/>
<speciesReference species="OH_myr_ac" stoichiometry="0.69118" constant="true"/>
<speciesReference species="C14_0_FS" stoichiometry="0.69118" constant="true"/>
<speciesReference species="CMP_KDO" stoichiometry="0.69118" constant="true"/>
<speciesReference species="NDPHep" stoichiometry="0.69118" constant="true"/>
<speciesReference species="TDPGlcs" stoichiometry="0.46176" constant="true"/>
</listOfReactants>
<listOfProducts>
<speciesReference species="LPS" stoichiometry="1" constant="true"/>
</listOfProducts>
</reaction>
<reaction id="PepGly_Synth" name="PepGly_Synth" fast="false" fbc:lowerFluxBound="par1" fbc:upperFluxBound="par2" reversible="false">
<listOfReactants>
<speciesReference species="ATP" stoichiometry="5.52" constant="true"/>
<speciesReference species="Ala" stoichiometry="2.208" constant="true"/>
<speciesReference species="Glu" stoichiometry="1.104" constant="true"/>
<speciesReference species="UDP_NAG" stoichiometry="1.104" constant="true"/>
<speciesReference species="UDP_NAM" stoichiometry="1.104" constant="true"/>
<speciesReference species="di_am_pim" stoichiometry="1.104" constant="true"/>
</listOfReactants>
<listOfProducts>
<speciesReference species="PepGly" stoichiometry="1" constant="true"/>
</listOfProducts>
</reaction>
<reaction id="PolyPhos_Synth" name="PolyPhos_Synth" fast="false" fbc:lowerFluxBound="par3" fbc:upperFluxBound="par2" reversible="true">
<listOfReactants>
<speciesReference species="ATP" stoichiometry="12.66" constant="true"/>
</listOfReactants>
<listOfProducts>
<speciesReference species="PolyPhos" stoichiometry="1" constant="true"/>
</listOfProducts>
</reaction>
<reaction id="Prot_Synth" name="Prot_Synth" fast="false" fbc:lowerFluxBound="par1" fbc:upperFluxBound="par2" reversible="false">
<listOfReactants>
<speciesReference species="ATP" stoichiometry="39.9455" constant="true"/>
<speciesReference species="Ala" stoichiometry="0.88727" constant="true"/>
<speciesReference species="Cys" stoichiometry="0.15818" constant="true"/>
<speciesReference species="Asp" stoichiometry="0.41636" constant="true"/>
<speciesReference species="Glu" stoichiometry="0.45455" constant="true"/>
<speciesReference species="Phe" stoichiometry="0.32" constant="true"/>
<speciesReference species="Gly" stoichiometry="1.0582" constant="true"/>
<speciesReference species="His" stoichiometry="0.16364" constant="true"/>
<speciesReference species="Ile" stoichiometry="0.50182" constant="true"/>
<speciesReference species="Lys" stoichiometry="0.59273" constant="true"/>
<speciesReference species="Leu" stoichiometry="0.77818" constant="true"/>
<speciesReference species="Met" stoichiometry="0.26546" constant="true"/>
<speciesReference species="Asn" stoichiometry="0.41636" constant="true"/>
<speciesReference species="Pro" stoichiometry="0.38182" constant="true"/>
<speciesReference species="Gln" stoichiometry="0.45455" constant="true"/>
<speciesReference species="Arg" stoichiometry="0.51091" constant="true"/>
<speciesReference species="Ser" stoichiometry="0.37273" constant="true"/>
<speciesReference species="Thr" stoichiometry="0.43818" constant="true"/>
<speciesReference species="Val" stoichiometry="0.73091" constant="true"/>
<speciesReference species="Trp" stoichiometry="0.09818" constant="true"/>
<speciesReference species="Tyr" stoichiometry="0.23818" constant="true"/>
</listOfReactants>
<listOfProducts>
<speciesReference species="Prot" stoichiometry="1" constant="true"/>
</listOfProducts>
</reaction>
<reaction id="RNA_Synth" name="RNA_Synth" fast="false" fbc:lowerFluxBound="par1" fbc:upperFluxBound="par2" reversible="false">
<listOfReactants>
<speciesReference species="ATP" stoichiometry="1.2488" constant="true"/>
<speciesReference species="rATP" stoichiometry="0.80488" constant="true"/>
<speciesReference species="rGTP" stoichiometry="0.99024" constant="true"/>
<speciesReference species="rCTP" stoichiometry="0.61436" constant="true"/>
<speciesReference species="rUTP" stoichiometry="0.66341" constant="true"/>
</listOfReactants>
<listOfProducts>
<speciesReference species="RNA" stoichiometry="1" constant="true"/>
</listOfProducts>
</reaction>
<reaction id="BM_CA_Synth" name="BM_CA_Synth" fast="false" fbc:lowerFluxBound="par1" fbc:upperFluxBound="par2" reversible="false">
<listOfReactants>
<speciesReference species="DNA" stoichiometry="0.03" constant="true"/>
<speciesReference species="Glyco" stoichiometry="0.015" constant="true"/>
<speciesReference species="LPS" stoichiometry="0.015" constant="true"/>
<speciesReference species="Lip" stoichiometry="0.1" constant="true"/>
<speciesReference species="PepGly" stoichiometry="0.015" constant="true"/>
<speciesReference species="Prot" stoichiometry="0.64" constant="true"/>
<speciesReference species="RNA" stoichiometry="0.185" constant="true"/>
</listOfReactants>
<listOfProducts>
<speciesReference species="BM_CA" stoichiometry="1" constant="true"/>
</listOfProducts>
</reaction>
<reaction id="Ala_Synth" name="Ala_Synth" fast="false" fbc:lowerFluxBound="par1" fbc:upperFluxBound="par2" reversible="false">
<listOfReactants>
<speciesReference species="Pyr" stoichiometry="1" constant="true"/>
<speciesReference species="Glu" stoichiometry="1" constant="true"/>
</listOfReactants>
<listOfProducts>
<speciesReference species="alKG" stoichiometry="1" constant="true"/>
<speciesReference species="Ala" stoichiometry="1" constant="true"/>
</listOfProducts>
</reaction>
<reaction id="Arg_Synth" name="Arg_Synth" fast="false" fbc:lowerFluxBound="par1" fbc:upperFluxBound="par2" reversible="false">
<listOfReactants>
<speciesReference species="AcCoA" stoichiometry="1" constant="true"/>
<speciesReference species="ATP" stoichiometry="4" constant="true"/>
<speciesReference species="NADPH" stoichiometry="1" constant="true"/>
<speciesReference species="CO2" stoichiometry="1" constant="true"/>
<speciesReference species="N" stoichiometry="1" constant="true"/>
<speciesReference species="Asp" stoichiometry="1" constant="true"/>
<speciesReference species="Glu" stoichiometry="2" constant="true"/>
</listOfReactants>
<listOfProducts>
<speciesReference species="alKG" stoichiometry="1" constant="true"/>
<speciesReference species="Fum" stoichiometry="1" constant="true"/>
<speciesReference species="Ac" stoichiometry="1" constant="true"/>
<speciesReference species="Arg" stoichiometry="1" constant="true"/>
</listOfProducts>
</reaction>
<reaction id="Asn_Synth" name="Asn_Synth" fast="false" fbc:lowerFluxBound="par1" fbc:upperFluxBound="par2" reversible="false">
<listOfReactants>
<speciesReference species="ATP" stoichiometry="2" constant="true"/>
<speciesReference species="N" stoichiometry="1" constant="true"/>
<speciesReference species="Asp" stoichiometry="1" constant="true"/>
</listOfReactants>
<listOfProducts>
<speciesReference species="Asn" stoichiometry="1" constant="true"/>
</listOfProducts>
</reaction>
<reaction id="Asp_synth" name="Asp_synth" fast="false" fbc:lowerFluxBound="par1" fbc:upperFluxBound="par2" reversible="false">
<listOfReactants>
<speciesReference species="OxA" stoichiometry="1" constant="true"/>
<speciesReference species="Glu" stoichiometry="1" constant="true"/>
</listOfReactants>
<listOfProducts>
<speciesReference species="alKG" stoichiometry="1" constant="true"/>
<speciesReference species="Asp" stoichiometry="1" constant="true"/>
</listOfProducts>
</reaction>
<reaction id="Cys_Synth" name="Cys_Synth" fast="false" fbc:lowerFluxBound="par1" fbc:upperFluxBound="par2" reversible="false">
<listOfReactants>
<speciesReference species="AcCoA" stoichiometry="1" constant="true"/>
<speciesReference species="S" stoichiometry="1" constant="true"/>
<speciesReference species="Ser" stoichiometry="1" constant="true"/>
</listOfReactants>
<listOfProducts>
<speciesReference species="Ac" stoichiometry="1" constant="true"/>
<speciesReference species="Cys" stoichiometry="1" constant="true"/>
</listOfProducts>
</reaction>
<reaction id="Gln_Synth" name="Gln_Synth" fast="false" fbc:lowerFluxBound="par1" fbc:upperFluxBound="par2" reversible="false">
<listOfReactants>
<speciesReference species="ATP" stoichiometry="1" constant="true"/>
<speciesReference species="N" stoichiometry="1" constant="true"/>
<speciesReference species="Glu" stoichiometry="1" constant="true"/>
</listOfReactants>
<listOfProducts>
<speciesReference species="Gln" stoichiometry="1" constant="true"/>
</listOfProducts>
</reaction>
<reaction id="Glu_synth" name="Glu_synth" fast="false" fbc:lowerFluxBound="par1" fbc:upperFluxBound="par2" reversible="false">
<listOfReactants>
<speciesReference species="alKG" stoichiometry="1" constant="true"/>
<speciesReference species="NADPH" stoichiometry="1" constant="true"/>
<speciesReference species="N" stoichiometry="1" constant="true"/>
</listOfReactants>
<listOfProducts>
<speciesReference species="Glu" stoichiometry="1" constant="true"/>
</listOfProducts>
</reaction>
<reaction id="Gly_Synth" name="Gly_Synth" fast="false" fbc:lowerFluxBound="par1" fbc:upperFluxBound="par2" reversible="false">
<listOfReactants>
<speciesReference species="Ser" stoichiometry="1" constant="true"/>
</listOfReactants>
<listOfProducts>
<speciesReference species="MTHF" stoichiometry="1" constant="true"/>
<speciesReference species="Gly" stoichiometry="1" constant="true"/>
</listOfProducts>
</reaction>
<reaction id="His_Synth" name="His_Synth" fast="false" fbc:lowerFluxBound="par1" fbc:upperFluxBound="par2" reversible="false">
<listOfReactants>
<speciesReference species="ATP" stoichiometry="1" constant="true"/>
<speciesReference species="PRPP" stoichiometry="1" constant="true"/>
<speciesReference species="Gln" stoichiometry="1" constant="true"/>
</listOfReactants>
<listOfProducts>
<speciesReference species="alKG" stoichiometry="1" constant="true"/>
<speciesReference species="NADH" stoichiometry="2" constant="true"/>
<speciesReference species="His" stoichiometry="1" constant="true"/>
</listOfProducts>
</reaction>
<reaction id="Ile_Synth" name="Ile_Synth" fast="false" fbc:lowerFluxBound="par1" fbc:upperFluxBound="par2" reversible="false">
<listOfReactants>
<speciesReference species="Pyr" stoichiometry="1" constant="true"/>
<speciesReference species="NADPH" stoichiometry="1" constant="true"/>
<speciesReference species="Glu" stoichiometry="1" constant="true"/>
<speciesReference species="Thr" stoichiometry="1" constant="true"/>
</listOfReactants>
<listOfProducts>
<speciesReference species="alKG" stoichiometry="1" constant="true"/>
<speciesReference species="CO2" stoichiometry="1" constant="true"/>
<speciesReference species="N" stoichiometry="1" constant="true"/>
<speciesReference species="Ile" stoichiometry="1" constant="true"/>
</listOfProducts>
</reaction>
<reaction id="Leu_Synth" name="Leu_Synth" fast="false" fbc:lowerFluxBound="par1" fbc:upperFluxBound="par2" reversible="false">
<listOfReactants>
<speciesReference species="Pyr" stoichiometry="2" constant="true"/>
<speciesReference species="AcCoA" stoichiometry="1" constant="true"/>
<speciesReference species="NADPH" stoichiometry="1" constant="true"/>
<speciesReference species="Glu" stoichiometry="1" constant="true"/>
</listOfReactants>
<listOfProducts>
<speciesReference species="alKG" stoichiometry="1" constant="true"/>
<speciesReference species="NADH" stoichiometry="1" constant="true"/>
<speciesReference species="CO2" stoichiometry="2" constant="true"/>
<speciesReference species="Leu" stoichiometry="1" constant="true"/>
</listOfProducts>
</reaction>
<reaction id="Lys_Synth" name="Lys_Synth" fast="false" fbc:lowerFluxBound="par1" fbc:upperFluxBound="par2" reversible="false">
<listOfReactants>
<speciesReference species="di_am_pim" stoichiometry="1" constant="true"/>
</listOfReactants>
<listOfProducts>
<speciesReference species="CO2" stoichiometry="1" constant="true"/>
<speciesReference species="Lys" stoichiometry="1" constant="true"/>
</listOfProducts>
</reaction>
<reaction id="Met_Synth" name="Met_Synth" fast="false" fbc:lowerFluxBound="par1" fbc:upperFluxBound="par2" reversible="false">
<listOfReactants>
<speciesReference species="SuccCoA" stoichiometry="1" constant="true"/>
<speciesReference species="ATP" stoichiometry="1" constant="true"/>
<speciesReference species="NADPH" stoichiometry="2" constant="true"/>
<speciesReference species="MTHF" stoichiometry="1" constant="true"/>
<speciesReference species="Cys" stoichiometry="1" constant="true"/>
<speciesReference species="Asp" stoichiometry="1" constant="true"/>
</listOfReactants>
<listOfProducts>
<speciesReference species="Pyr" stoichiometry="1" constant="true"/>
<speciesReference species="Succ" stoichiometry="1" constant="true"/>
<speciesReference species="N" stoichiometry="1" constant="true"/>
<speciesReference species="Met" stoichiometry="1" constant="true"/>
</listOfProducts>
</reaction>
<reaction id="Phe_Synth" name="Phe_Synth" fast="false" fbc:lowerFluxBound="par1" fbc:upperFluxBound="par2" reversible="false">
<listOfReactants>
<speciesReference species="Chor" stoichiometry="1" constant="true"/>
<speciesReference species="Glu" stoichiometry="1" constant="true"/>
</listOfReactants>
<listOfProducts>
<speciesReference species="alKG" stoichiometry="1" constant="true"/>
<speciesReference species="CO2" stoichiometry="1" constant="true"/>
<speciesReference species="Phe" stoichiometry="1" constant="true"/>
</listOfProducts>
</reaction>
<reaction id="Pro_Synth" name="Pro_Synth" fast="false" fbc:lowerFluxBound="par1" fbc:upperFluxBound="par2" reversible="false">
<listOfReactants>
<speciesReference species="ATP" stoichiometry="1" constant="true"/>
<speciesReference species="NADPH" stoichiometry="2" constant="true"/>
<speciesReference species="Glu" stoichiometry="1" constant="true"/>
</listOfReactants>
<listOfProducts>
<speciesReference species="Pro" stoichiometry="1" constant="true"/>
</listOfProducts>
</reaction>
<reaction id="Ser_Synth" name="Ser_Synth" fast="false" fbc:lowerFluxBound="par1" fbc:upperFluxBound="par2" reversible="false">
<listOfReactants>
<speciesReference species="3PG" stoichiometry="1" constant="true"/>
<speciesReference species="Glu" stoichiometry="1" constant="true"/>
</listOfReactants>
<listOfProducts>
<speciesReference species="alKG" stoichiometry="1" constant="true"/>
<speciesReference species="NADH" stoichiometry="1" constant="true"/>
<speciesReference species="Ser" stoichiometry="1" constant="true"/>
</listOfProducts>
</reaction>
<reaction id="Thr_Synth" name="Thr_Synth" fast="false" fbc:lowerFluxBound="par1" fbc:upperFluxBound="par2" reversible="false">
<listOfReactants>
<speciesReference species="ATP" stoichiometry="2" constant="true"/>
<speciesReference species="NADPH" stoichiometry="2" constant="true"/>
<speciesReference species="Asp" stoichiometry="1" constant="true"/>
</listOfReactants>
<listOfProducts>
<speciesReference species="Thr" stoichiometry="1" constant="true"/>
</listOfProducts>
</reaction>
<reaction id="Trp_Synth" name="Trp_Synth" fast="false" fbc:lowerFluxBound="par1" fbc:upperFluxBound="par2" reversible="false">
<listOfReactants>
<speciesReference species="Chor" stoichiometry="1" constant="true"/>
<speciesReference species="PRPP" stoichiometry="1" constant="true"/>
<speciesReference species="Gln" stoichiometry="1" constant="true"/>
<speciesReference species="Ser" stoichiometry="1" constant="true"/>
</listOfReactants>
<listOfProducts>
<speciesReference species="G3P" stoichiometry="1" constant="true"/>
<speciesReference species="Pyr" stoichiometry="1" constant="true"/>
<speciesReference species="CO2" stoichiometry="1" constant="true"/>
<speciesReference species="Glu" stoichiometry="1" constant="true"/>
<speciesReference species="Trp" stoichiometry="1" constant="true"/>
</listOfProducts>
</reaction>
<reaction id="Tyr_Synth" name="Tyr_Synth" fast="false" fbc:lowerFluxBound="par1" fbc:upperFluxBound="par2" reversible="false">
<listOfReactants>
<speciesReference species="Chor" stoichiometry="1" constant="true"/>
<speciesReference species="Glu" stoichiometry="1" constant="true"/>
</listOfReactants>
<listOfProducts>
<speciesReference species="alKG" stoichiometry="1" constant="true"/>
<speciesReference species="NADH" stoichiometry="1" constant="true"/>
<speciesReference species="CO2" stoichiometry="1" constant="true"/>
<speciesReference species="Tyr" stoichiometry="1" constant="true"/>
</listOfProducts>
</reaction>
<reaction id="Val_Synth" name="Val_Synth" fast="false" fbc:lowerFluxBound="par1" fbc:upperFluxBound="par2" reversible="false">
<listOfReactants>
<speciesReference species="Pyr" stoichiometry="2" constant="true"/>
<speciesReference species="NADPH" stoichiometry="1" constant="true"/>
<speciesReference species="Glu" stoichiometry="1" constant="true"/>
</listOfReactants>
<listOfProducts>
<speciesReference species="alKG" stoichiometry="1" constant="true"/>
<speciesReference species="CO2" stoichiometry="1" constant="true"/>
<speciesReference species="Val" stoichiometry="1" constant="true"/>
</listOfProducts>
</reaction>
<reaction id="2PG__PEP" name="2PG::PEP" fast="false" fbc:lowerFluxBound="par3" fbc:upperFluxBound="par2" reversible="true">
<listOfReactants>
<speciesReference species="2PG" stoichiometry="1" constant="true"/>
</listOfReactants>
<listOfProducts>
<speciesReference species="PEP" stoichiometry="1" constant="true"/>
</listOfProducts>
</reaction>
<reaction id="3PG__2PG" name="3PG::2PG" fast="false" fbc:lowerFluxBound="par3" fbc:upperFluxBound="par2" reversible="true">
<listOfReactants>
<speciesReference species="3PG" stoichiometry="1" constant="true"/>
</listOfReactants>
<listOfProducts>
<speciesReference species="2PG" stoichiometry="1" constant="true"/>
</listOfProducts>
</reaction>
<reaction id="Acac__Aceton" name="Acac::Aceton" fast="false" fbc:lowerFluxBound="par3" fbc:upperFluxBound="par2" reversible="true">
<listOfReactants>
<speciesReference species="Acac" stoichiometry="1" constant="true"/>
</listOfReactants>
<listOfProducts>
<speciesReference species="CO2" stoichiometry="1" constant="true"/>
<speciesReference species="Acon" stoichiometry="1" constant="true"/>
</listOfProducts>
</reaction>
<reaction id="AcacCoA__Acac" name="AcacCoA::Acac" fast="false" fbc:lowerFluxBound="par3" fbc:upperFluxBound="par2" reversible="true">
<listOfReactants>
<speciesReference species="Ac" stoichiometry="1" constant="true"/>
<speciesReference species="AcacCoA" stoichiometry="1" constant="true"/>
</listOfReactants>
<listOfProducts>
<speciesReference species="AcCoA" stoichiometry="1" constant="true"/>
<speciesReference species="Acac" stoichiometry="1" constant="true"/>
</listOfProducts>
</reaction>
<reaction id="AcacCoA__HyButCoA" name="AcacCoA::HyButCoA" fast="false" fbc:lowerFluxBound="par3" fbc:upperFluxBound="par2" reversible="true">
<listOfReactants>
<speciesReference species="NADH" stoichiometry="1" constant="true"/>
<speciesReference species="AcacCoA" stoichiometry="1" constant="true"/>
</listOfReactants>
<listOfProducts>
<speciesReference species="HyButCoA" stoichiometry="1" constant="true"/>
</listOfProducts>
</reaction>
<reaction id="AcCoA__AcacCoA" name="AcCoA::AcacCoA" fast="false" fbc:lowerFluxBound="par1" fbc:upperFluxBound="par2" reversible="false">
<listOfReactants>
<speciesReference species="AcCoA" stoichiometry="2" constant="true"/>
</listOfReactants>
<listOfProducts>
<speciesReference species="AcacCoA" stoichiometry="1" constant="true"/>
</listOfProducts>
</reaction>
<reaction id="AcCoA__AcP" name="AcCoA::AcP" fast="false" fbc:lowerFluxBound="par3" fbc:upperFluxBound="par2" reversible="true">
<listOfReactants>
<speciesReference species="AcCoA" stoichiometry="1" constant="true"/>
</listOfReactants>
<listOfProducts>
<speciesReference species="AcP" stoichiometry="1" constant="true"/>
</listOfProducts>
</reaction>
<reaction id="AcCoA__Adh" name="AcCoA::Adh" fast="false" fbc:lowerFluxBound="par3" fbc:upperFluxBound="par2" reversible="true">
<listOfReactants>
<speciesReference species="AcCoA" stoichiometry="1" constant="true"/>
<speciesReference species="NADH" stoichiometry="1" constant="true"/>
</listOfReactants>
<listOfProducts>
<speciesReference species="Adh" stoichiometry="1" constant="true"/>
</listOfProducts>
</reaction>
<reaction id="AcCoA__Cit" name="AcCoA::Cit" fast="false" fbc:lowerFluxBound="par1" fbc:upperFluxBound="par2" reversible="false">
<listOfReactants>
<speciesReference species="AcCoA" stoichiometry="1" constant="true"/>
<speciesReference species="OxA" stoichiometry="1" constant="true"/>
</listOfReactants>
<listOfProducts>
<speciesReference species="Cit" stoichiometry="1" constant="true"/>
</listOfProducts>
</reaction>
<reaction id="AcP__Ac" name="AcP::Ac" fast="false" fbc:lowerFluxBound="par1" fbc:upperFluxBound="par2" reversible="false">
<listOfReactants>
<speciesReference species="AcP" stoichiometry="1" constant="true"/>
</listOfReactants>
<listOfProducts>
<speciesReference species="ATP" stoichiometry="1" constant="true"/>
<speciesReference species="Ac" stoichiometry="1" constant="true"/>
</listOfProducts>
</reaction>
<reaction id="Adh__Eth" name="Adh::Eth" fast="false" fbc:lowerFluxBound="par3" fbc:upperFluxBound="par2" reversible="true">
<listOfReactants>
<speciesReference species="NADH" stoichiometry="1" constant="true"/>
<speciesReference species="Adh" stoichiometry="1" constant="true"/>
</listOfReactants>
<listOfProducts>
<speciesReference species="Eth" stoichiometry="1" constant="true"/>
</listOfProducts>
</reaction>
<reaction id="ADPGlc_Synth" name="ADPGlc_Synth" fast="false" fbc:lowerFluxBound="par1" fbc:upperFluxBound="par2" reversible="false">
<listOfReactants>
<speciesReference species="G6P" stoichiometry="1" constant="true"/>
<speciesReference species="ATP" stoichiometry="1" constant="true"/>
</listOfReactants>
<listOfProducts>
<speciesReference species="ADPGlc" stoichiometry="1" constant="true"/>
</listOfProducts>
</reaction>
<reaction id="alKG__SuccCoA" name="alKG::SuccCoA" fast="false" fbc:lowerFluxBound="par1" fbc:upperFluxBound="par2" reversible="false">
<listOfReactants>
<speciesReference species="alKG" stoichiometry="1" constant="true"/>
</listOfReactants>
<listOfProducts>
<speciesReference species="SuccCoA" stoichiometry="1" constant="true"/>
<speciesReference species="NADH" stoichiometry="1" constant="true"/>
<speciesReference species="CO2" stoichiometry="1" constant="true"/>
</listOfProducts>
</reaction>
<reaction id="ATPmaint" name="ATPmaint" fast="false" fbc:lowerFluxBound="par4" fbc:upperFluxBound="par2" reversible="false">
<listOfReactants>
<speciesReference species="ATP" stoichiometry="1" constant="true"/>
</listOfReactants>
</reaction>
<reaction id="ATPSynth" name="ATPSynth" fast="false" fbc:lowerFluxBound="par3" fbc:upperFluxBound="par2" reversible="true">
<listOfReactants>
<speciesReference species="H_ex" stoichiometry="3" constant="true"/>
</listOfReactants>
<listOfProducts>
<speciesReference species="ATP" stoichiometry="1" constant="true"/>
</listOfProducts>
</reaction>
<reaction id="avg_FS_Synth" name="avg_FS_Synth" fast="false" fbc:lowerFluxBound="par1" fbc:upperFluxBound="par2" reversible="false">
<listOfReactants>
<speciesReference species="AcCoA" stoichiometry="8.24" constant="true"/>
<speciesReference species="ATP" stoichiometry="7.24" constant="true"/>
<speciesReference species="NADPH" stoichiometry="13.91" constant="true"/>
</listOfReactants>
<listOfProducts>
<speciesReference species="avg_FS" stoichiometry="1" constant="true"/>
</listOfProducts>
</reaction>
<reaction id="ButCoA__Butal" name="ButCoA::Butal" fast="false" fbc:lowerFluxBound="par3" fbc:upperFluxBound="par2" reversible="true">
<listOfReactants>
<speciesReference species="NADH" stoichiometry="1" constant="true"/>
<speciesReference species="ButCoA" stoichiometry="1" constant="true"/>
</listOfReactants>
<listOfProducts>
<speciesReference species="Butal" stoichiometry="1" constant="true"/>
</listOfProducts>
</reaction>
<reaction id="ButCoA__ButyP" name="ButCoA::ButyP" fast="false" fbc:lowerFluxBound="par3" fbc:upperFluxBound="par2" reversible="true">
<listOfReactants>
<speciesReference species="ButCoA" stoichiometry="1" constant="true"/>
</listOfReactants>
<listOfProducts>
<speciesReference species="ButyP" stoichiometry="1" constant="true"/>
</listOfProducts>
</reaction>
<reaction id="Butol__Butal" name="Butol::Butal" fast="false" fbc:lowerFluxBound="par3" fbc:upperFluxBound="par2" reversible="true">
<listOfReactants>
<speciesReference species="Butol" stoichiometry="1" constant="true"/>
</listOfReactants>
<listOfProducts>
<speciesReference species="NADH" stoichiometry="1" constant="true"/>
<speciesReference species="Butal" stoichiometry="1" constant="true"/>
</listOfProducts>
</reaction>
<reaction id="ButP__Buty" name="ButP::Buty" fast="false" fbc:lowerFluxBound="par1" fbc:upperFluxBound="par2" reversible="false">
<listOfReactants>
<speciesReference species="ButyP" stoichiometry="1" constant="true"/>
</listOfReactants>
<listOfProducts>
<speciesReference species="ATP" stoichiometry="1" constant="true"/>
<speciesReference species="Buty" stoichiometry="1" constant="true"/>
</listOfProducts>
</reaction>
<reaction id="C14_0_FS_Synth" name="C14_0_FS_Synth" fast="false" fbc:lowerFluxBound="par1" fbc:upperFluxBound="par2" reversible="false">
<listOfReactants>
<speciesReference species="AcCoA" stoichiometry="7" constant="true"/>
<speciesReference species="ATP" stoichiometry="6" constant="true"/>
<speciesReference species="NADPH" stoichiometry="12" constant="true"/>
</listOfReactants>
<listOfProducts>
<speciesReference species="C14_0_FS" stoichiometry="1" constant="true"/>
</listOfProducts>
</reaction>
<reaction id="CDPEth_Synth" name="CDPEth_Synth" fast="false" fbc:lowerFluxBound="par1" fbc:upperFluxBound="par2" reversible="false">
<listOfReactants>
<speciesReference species="3PG" stoichiometry="1" constant="true"/>
<speciesReference species="ATP" stoichiometry="3" constant="true"/>
<speciesReference species="NADPH" stoichiometry="1" constant="true"/>
<speciesReference species="N" stoichiometry="1" constant="true"/>
</listOfReactants>
<listOfProducts>
<speciesReference species="NADH" stoichiometry="1" constant="true"/>
<speciesReference species="CDPEth" stoichiometry="1" constant="true"/>
</listOfProducts>
</reaction>
<reaction id="Chor_Synth" name="Chor_Synth" fast="false" fbc:lowerFluxBound="par1" fbc:upperFluxBound="par2" reversible="false">
<listOfReactants>
<speciesReference species="PEP" stoichiometry="2" constant="true"/>
<speciesReference species="E4P" stoichiometry="1" constant="true"/>
<speciesReference species="ATP" stoichiometry="1" constant="true"/>
<speciesReference species="NADPH" stoichiometry="1" constant="true"/>
</listOfReactants>
<listOfProducts>
<speciesReference species="Chor" stoichiometry="1" constant="true"/>
</listOfProducts>
</reaction>
<reaction id="Cit__ICit" name="Cit::ICit" fast="false" fbc:lowerFluxBound="par3" fbc:upperFluxBound="par2" reversible="true">
<listOfReactants>
<speciesReference species="Cit" stoichiometry="1" constant="true"/>
</listOfReactants>
<listOfProducts>
<speciesReference species="ICit" stoichiometry="1" constant="true"/>
</listOfProducts>
</reaction>
<reaction id="CMP_KDO_Synth" name="CMP_KDO_Synth" fast="false" fbc:lowerFluxBound="par1" fbc:upperFluxBound="par2" reversible="false">
<listOfReactants>
<speciesReference species="PEP" stoichiometry="1" constant="true"/>
<speciesReference species="R5P" stoichiometry="1" constant="true"/>
<speciesReference species="ATP" stoichiometry="2" constant="true"/>
</listOfReactants>
<listOfProducts>
<speciesReference species="CMP_KDO" stoichiometry="1" constant="true"/>
</listOfProducts>
</reaction>
<reaction id="CroCoA__ButCoA" name="CroCoA::ButCoA" fast="false" fbc:lowerFluxBound="par3" fbc:upperFluxBound="par2" reversible="true">
<listOfReactants>
<speciesReference species="NADH" stoichiometry="1" constant="true"/>
<speciesReference species="CroCoA" stoichiometry="1" constant="true"/>
</listOfReactants>
<listOfProducts>
<speciesReference species="ButCoA" stoichiometry="1" constant="true"/>
</listOfProducts>
</reaction>
<reaction id="DHAP__G3P" name="DHAP::G3P" fast="false" fbc:lowerFluxBound="par3" fbc:upperFluxBound="par2" reversible="true">
<listOfReactants>
<speciesReference species="DHAP" stoichiometry="1" constant="true"/>
</listOfReactants>
<listOfProducts>
<speciesReference species="G3P" stoichiometry="1" constant="true"/>
</listOfProducts>
</reaction>
<reaction id="DHAP__Glyc3P" name="DHAP::Glyc3P" fast="false" fbc:lowerFluxBound="par3" fbc:upperFluxBound="par2" reversible="true">
<listOfReactants>
<speciesReference species="DHAP" stoichiometry="1" constant="true"/>
<speciesReference species="NADH" stoichiometry="1" constant="true"/>
</listOfReactants>
<listOfProducts>
<speciesReference species="Glyc3P" stoichiometry="1" constant="true"/>
</listOfProducts>
</reaction>
<reaction id="DPG__3PG" name="DPG::3PG" fast="false" fbc:lowerFluxBound="par3" fbc:upperFluxBound="par2" reversible="true">
<listOfReactants>
<speciesReference species="DPG" stoichiometry="1" constant="true"/>
</listOfReactants>
<listOfProducts>
<speciesReference species="3PG" stoichiometry="1" constant="true"/>
<speciesReference species="ATP" stoichiometry="1" constant="true"/>
</listOfProducts>
</reaction>
<reaction id="dATP_Synth" name="dATP_Synth" fast="false" fbc:lowerFluxBound="par1" fbc:upperFluxBound="par2" reversible="false">
<listOfReactants>
<speciesReference species="NADPH" stoichiometry="1" constant="true"/>
<speciesReference species="rATP" stoichiometry="1" constant="true"/>
</listOfReactants>
<listOfProducts>
<speciesReference species="dATP" stoichiometry="1" constant="true"/>
</listOfProducts>
</reaction>
<reaction id="dCTP_Synth" name="dCTP_Synth" fast="false" fbc:lowerFluxBound="par1" fbc:upperFluxBound="par2" reversible="false">
<listOfReactants>
<speciesReference species="NADPH" stoichiometry="1" constant="true"/>
<speciesReference species="rCTP" stoichiometry="1" constant="true"/>
</listOfReactants>
<listOfProducts>
<speciesReference species="dCTP" stoichiometry="1" constant="true"/>
</listOfProducts>
</reaction>
<reaction id="dGTP_Synth" name="dGTP_Synth" fast="false" fbc:lowerFluxBound="par1" fbc:upperFluxBound="par2" reversible="false">
<listOfReactants>
<speciesReference species="NADPH" stoichiometry="1" constant="true"/>
<speciesReference species="rGTP" stoichiometry="1" constant="true"/>
</listOfReactants>
<listOfProducts>
<speciesReference species="dGTP" stoichiometry="1" constant="true"/>
</listOfProducts>
</reaction>
<reaction id="dTTP_Synth" name="dTTP_Synth" fast="false" fbc:lowerFluxBound="par1" fbc:upperFluxBound="par2" reversible="false">
<listOfReactants>
<speciesReference species="NADPH" stoichiometry="2" constant="true"/>
<speciesReference species="MTHF" stoichiometry="1" constant="true"/>
<speciesReference species="rUTP" stoichiometry="1" constant="true"/>
</listOfReactants>
<listOfProducts>
<speciesReference species="dTTP" stoichiometry="1" constant="true"/>
</listOfProducts>
</reaction>
<reaction id="di_am_pim_Synth" name="di_am_pim_Synth" fast="false" fbc:lowerFluxBound="par1" fbc:upperFluxBound="par2" reversible="false">
<listOfReactants>
<speciesReference species="Pyr" stoichiometry="1" constant="true"/>
<speciesReference species="SuccCoA" stoichiometry="1" constant="true"/>
<speciesReference species="ATP" stoichiometry="1" constant="true"/>
<speciesReference species="NADPH" stoichiometry="2" constant="true"/>
<speciesReference species="Asp" stoichiometry="1" constant="true"/>
<speciesReference species="Glu" stoichiometry="1" constant="true"/>
</listOfReactants>
<listOfProducts>
<speciesReference species="alKG" stoichiometry="1" constant="true"/>
<speciesReference species="Succ" stoichiometry="1" constant="true"/>
<speciesReference species="di_am_pim" stoichiometry="1" constant="true"/>
</listOfProducts>
</reaction>
<reaction id="F16P__F6P" name="F16P::F6P" fast="false" fbc:lowerFluxBound="par1" fbc:upperFluxBound="par2" reversible="false">
<listOfReactants>
<speciesReference species="F16P" stoichiometry="1" constant="true"/>
</listOfReactants>
<listOfProducts>
<speciesReference species="F6P" stoichiometry="1" constant="true"/>
</listOfProducts>
</reaction>
<reaction id="F16P__T3P" name="F16P::T3P" fast="false" fbc:lowerFluxBound="par3" fbc:upperFluxBound="par2" reversible="true">
<listOfReactants>
<speciesReference species="F16P" stoichiometry="1" constant="true"/>
</listOfReactants>
<listOfProducts>
<speciesReference species="DHAP" stoichiometry="1" constant="true"/>
<speciesReference species="G3P" stoichiometry="1" constant="true"/>
</listOfProducts>
</reaction>
<reaction id="F6P__F16P" name="F6P::F16P" fast="false" fbc:lowerFluxBound="par1" fbc:upperFluxBound="par2" reversible="false">
<listOfReactants>
<speciesReference species="F6P" stoichiometry="1" constant="true"/>
<speciesReference species="ATP" stoichiometry="1" constant="true"/>
</listOfReactants>
<listOfProducts>
<speciesReference species="F16P" stoichiometry="1" constant="true"/>
</listOfProducts>
</reaction>
<reaction id="Fum__Mal" name="Fum::Mal" fast="false" fbc:lowerFluxBound="par3" fbc:upperFluxBound="par2" reversible="true">
<listOfReactants>
<speciesReference species="Fum" stoichiometry="1" constant="true"/>
</listOfReactants>
<listOfProducts>
<speciesReference species="Mal" stoichiometry="1" constant="true"/>
</listOfProducts>
</reaction>
<reaction id="G3P__DPG" name="G3P::DPG" fast="false" fbc:lowerFluxBound="par3" fbc:upperFluxBound="par2" reversible="true">
<listOfReactants>
<speciesReference species="G3P" stoichiometry="1" constant="true"/>
</listOfReactants>
<listOfProducts>
<speciesReference species="DPG" stoichiometry="1" constant="true"/>
<speciesReference species="NADH" stoichiometry="1" constant="true"/>
</listOfProducts>
</reaction>
<reaction id="G6P__F6P" name="G6P::F6P" fast="false" fbc:lowerFluxBound="par3" fbc:upperFluxBound="par2" reversible="true">
<listOfReactants>
<speciesReference species="G6P" stoichiometry="1" constant="true"/>
</listOfReactants>
<listOfProducts>
<speciesReference species="F6P" stoichiometry="1" constant="true"/>
</listOfProducts>
</reaction>
<reaction id="Glyc__Glyc3P" name="Glyc::Glyc3P" fast="false" fbc:lowerFluxBound="par1" fbc:upperFluxBound="par2" reversible="false">
<listOfReactants>
<speciesReference species="ATP" stoichiometry="1" constant="true"/>
<speciesReference species="Glyc" stoichiometry="1" constant="true"/>
</listOfReactants>
<listOfProducts>
<speciesReference species="Glyc3P" stoichiometry="1" constant="true"/>
</listOfProducts>
</reaction>
<reaction id="HyButCoA__CroCoA" name="HyButCoA::CroCoA" fast="false" fbc:lowerFluxBound="par3" fbc:upperFluxBound="par2" reversible="true">
<listOfReactants>
<speciesReference species="HyButCoA" stoichiometry="1" constant="true"/>
</listOfReactants>
<listOfProducts>
<speciesReference species="CroCoA" stoichiometry="1" constant="true"/>
</listOfProducts>
</reaction>
<reaction id="ICit__alKG" name="ICit::alKG" fast="false" fbc:lowerFluxBound="par3" fbc:upperFluxBound="par2" reversible="true">
<listOfReactants>
<speciesReference species="ICit" stoichiometry="1" constant="true"/>
</listOfReactants>
<listOfProducts>
<speciesReference species="alKG" stoichiometry="1" constant="true"/>
<speciesReference species="NADPH" stoichiometry="1" constant="true"/>
<speciesReference species="CO2" stoichiometry="1" constant="true"/>
</listOfProducts>
</reaction>
<reaction id="Mal__OxA" name="Mal::OxA" fast="false" fbc:lowerFluxBound="par3" fbc:upperFluxBound="par2" reversible="true">
<listOfReactants>
<speciesReference species="Mal" stoichiometry="1" constant="true"/>
</listOfReactants>
<listOfProducts>
<speciesReference species="OxA" stoichiometry="1" constant="true"/>
<speciesReference species="NADH" stoichiometry="1" constant="true"/>
</listOfProducts>
</reaction>
<reaction id="Mal_Pyr" name="Mal:Pyr" fast="false" fbc:lowerFluxBound="par3" fbc:upperFluxBound="par2" reversible="true">
<listOfReactants>
<speciesReference species="Mal" stoichiometry="1" constant="true"/>
</listOfReactants>
<listOfProducts>
<speciesReference species="Pyr" stoichiometry="1" constant="true"/>
<speciesReference species="NADH" stoichiometry="1" constant="true"/>
<speciesReference species="CO2" stoichiometry="1" constant="true"/>
</listOfProducts>
</reaction>
<reaction id="MTHF_Synth" name="MTHF_Synth" fast="false" fbc:lowerFluxBound="par3" fbc:upperFluxBound="par2" reversible="true">
<listOfReactants>
<speciesReference species="ATP" stoichiometry="1" constant="true"/>
<speciesReference species="NADPH" stoichiometry="1" constant="true"/>
</listOfReactants>
<listOfProducts>
<speciesReference species="MTHF" stoichiometry="1" constant="true"/>
</listOfProducts>
</reaction>
<reaction id="NADHDehydro" name="NADHDehydro" fast="false" fbc:lowerFluxBound="par3" fbc:upperFluxBound="par2" reversible="true">
<listOfReactants>
<speciesReference species="NADH" stoichiometry="1" constant="true"/>
</listOfReactants>
<listOfProducts>
<speciesReference species="QuiH2" stoichiometry="1" constant="true"/>
<speciesReference species="H_ex" stoichiometry="2" constant="true"/>
</listOfProducts>
</reaction>
<reaction id="NDPHep_Synth" name="NDPHep_Synth" fast="false" fbc:lowerFluxBound="par1" fbc:upperFluxBound="par2" reversible="false">
<listOfReactants>
<speciesReference species="G6P" stoichiometry="1.5" constant="true"/>
<speciesReference species="ATP" stoichiometry="1" constant="true"/>
</listOfReactants>
<listOfProducts>
<speciesReference species="NADPH" stoichiometry="4" constant="true"/>
<speciesReference species="NDPHep" stoichiometry="1" constant="true"/>
</listOfProducts>
</reaction>
<reaction id="OH_myr_ac_Synth" name="OH_myr_ac_Synth" fast="false" fbc:lowerFluxBound="par1" fbc:upperFluxBound="par2" reversible="false">
<listOfReactants>
<speciesReference species="AcCoA" stoichiometry="7" constant="true"/>
<speciesReference species="ATP" stoichiometry="6" constant="true"/>
<speciesReference species="NADPH" stoichiometry="11" constant="true"/>
</listOfReactants>
<listOfProducts>
<speciesReference species="OH_myr_ac" stoichiometry="1" constant="true"/>
</listOfProducts>
</reaction>
<reaction id="PEP__PYR" name="PEP::PYR" fast="false" fbc:lowerFluxBound="par1" fbc:upperFluxBound="par2" reversible="false">
<listOfReactants>
<speciesReference species="PEP" stoichiometry="1" constant="true"/>
</listOfReactants>
<listOfProducts>
<speciesReference species="Pyr" stoichiometry="1" constant="true"/>
<speciesReference species="ATP" stoichiometry="1" constant="true"/>
</listOfProducts>
</reaction>
<reaction id="PRPP_Synth" name="PRPP_Synth" fast="false" fbc:lowerFluxBound="par1" fbc:upperFluxBound="par2" reversible="false">
<listOfReactants>
<speciesReference species="R5P" stoichiometry="1" constant="true"/>
<speciesReference species="ATP" stoichiometry="2" constant="true"/>
</listOfReactants>
<listOfProducts>
<speciesReference species="PRPP" stoichiometry="1" constant="true"/>
</listOfProducts>
</reaction>
<reaction id="PYR__AcCoA" name="PYR::AcCoA" fast="false" fbc:lowerFluxBound="par1" fbc:upperFluxBound="par2" reversible="false">
<listOfReactants>
<speciesReference species="Pyr" stoichiometry="1" constant="true"/>
</listOfReactants>
<listOfProducts>
<speciesReference species="AcCoA" stoichiometry="1" constant="true"/>
<speciesReference species="CO2" stoichiometry="1" constant="true"/>
<speciesReference species="Fdred" stoichiometry="1" constant="true"/>
</listOfProducts>
</reaction>
<reaction id="Pyr__Form" name="Pyr::Form" fast="false" fbc:lowerFluxBound="par1" fbc:upperFluxBound="par2" reversible="false">
<listOfReactants>
<speciesReference species="Pyr" stoichiometry="1" constant="true"/>
</listOfReactants>
<listOfProducts>
<speciesReference species="AcCoA" stoichiometry="1" constant="true"/>
<speciesReference species="Form" stoichiometry="1" constant="true"/>
</listOfProducts>
</reaction>
<reaction id="Pyr__Lac" name="Pyr::Lac" fast="false" fbc:lowerFluxBound="par3" fbc:upperFluxBound="par2" reversible="true">
<listOfReactants>
<speciesReference species="Pyr" stoichiometry="1" constant="true"/>
<speciesReference species="NADH" stoichiometry="1" constant="true"/>
</listOfReactants>
<listOfProducts>
<speciesReference species="Lac" stoichiometry="1" constant="true"/>
</listOfProducts>
</reaction>
<reaction id="Pyr__OAA" name="Pyr::OAA" fast="false" fbc:lowerFluxBound="par1" fbc:upperFluxBound="par2" reversible="false">
<listOfReactants>
<speciesReference species="Pyr" stoichiometry="1" constant="true"/>
<speciesReference species="ATP" stoichiometry="1" constant="true"/>
<speciesReference species="CO2" stoichiometry="1" constant="true"/>
</listOfReactants>
<listOfProducts>
<speciesReference species="OxA" stoichiometry="1" constant="true"/>
</listOfProducts>
</reaction>
<reaction id="Pyr__PEP" name="Pyr::PEP" fast="false" fbc:lowerFluxBound="par1" fbc:upperFluxBound="par2" reversible="false">
<listOfReactants>
<speciesReference species="Pyr" stoichiometry="1" constant="true"/>
<speciesReference species="ATP" stoichiometry="2" constant="true"/>
</listOfReactants>
<listOfProducts>
<speciesReference species="PEP" stoichiometry="1" constant="true"/>
</listOfProducts>
</reaction>
<reaction id="Rl5P__R5P" name="Rl5P::R5P" fast="false" fbc:lowerFluxBound="par3" fbc:upperFluxBound="par2" reversible="true">
<listOfReactants>
<speciesReference species="Rl5P" stoichiometry="1" constant="true"/>
</listOfReactants>
<listOfProducts>
<speciesReference species="R5P" stoichiometry="1" constant="true"/>
</listOfProducts>
</reaction>
<reaction id="Rl5P__X5P" name="Rl5P::X5P" fast="false" fbc:lowerFluxBound="par3" fbc:upperFluxBound="par2" reversible="true">
<listOfReactants>
<speciesReference species="Rl5P" stoichiometry="1" constant="true"/>
</listOfReactants>
<listOfProducts>
<speciesReference species="X5P" stoichiometry="1" constant="true"/>
</listOfProducts>
</reaction>
<reaction id="rATP_Synth" name="rATP_Synth" fast="false" fbc:lowerFluxBound="par1" fbc:upperFluxBound="par2" reversible="false">
<listOfReactants>
<speciesReference species="ATP" stoichiometry="5" constant="true"/>
<speciesReference species="CO2" stoichiometry="1" constant="true"/>
<speciesReference species="PRPP" stoichiometry="1" constant="true"/>
<speciesReference species="MTHF" stoichiometry="2" constant="true"/>
<speciesReference species="Asp" stoichiometry="2" constant="true"/>
<speciesReference species="Gly" stoichiometry="1" constant="true"/>
<speciesReference species="Gln" stoichiometry="2" constant="true"/>
</listOfReactants>
<listOfProducts>
<speciesReference species="Fum" stoichiometry="2" constant="true"/>
<speciesReference species="NADPH" stoichiometry="1" constant="true"/>
<speciesReference species="Glu" stoichiometry="2" constant="true"/>
<speciesReference species="rATP" stoichiometry="1" constant="true"/>
</listOfProducts>
</reaction>
<reaction id="rCTP_Synth" name="rCTP_Synth" fast="false" fbc:lowerFluxBound="par1" fbc:upperFluxBound="par2" reversible="false">
<listOfReactants>
<speciesReference species="ATP" stoichiometry="1" constant="true"/>
<speciesReference species="Gln" stoichiometry="1" constant="true"/>
<speciesReference species="rUTP" stoichiometry="1" constant="true"/>
</listOfReactants>
<listOfProducts>
<speciesReference species="Glu" stoichiometry="1" constant="true"/>
<speciesReference species="rCTP" stoichiometry="1" constant="true"/>
</listOfProducts>
</reaction>
<reaction id="rGTP_Synth" name="rGTP_Synth" fast="false" fbc:lowerFluxBound="par1" fbc:upperFluxBound="par2" reversible="false">
<listOfReactants>
<speciesReference species="ATP" stoichiometry="6" constant="true"/>
<speciesReference species="CO2" stoichiometry="1" constant="true"/>
<speciesReference species="PRPP" stoichiometry="1" constant="true"/>
<speciesReference species="MTHF" stoichiometry="2" constant="true"/>
<speciesReference species="Asp" stoichiometry="1" constant="true"/>
<speciesReference species="Gly" stoichiometry="1" constant="true"/>
<speciesReference species="Gln" stoichiometry="3" constant="true"/>
</listOfReactants>
<listOfProducts>
<speciesReference species="Fum" stoichiometry="2" constant="true"/>
<speciesReference species="NADH" stoichiometry="1" constant="true"/>
<speciesReference species="NADPH" stoichiometry="1" constant="true"/>
<speciesReference species="Glu" stoichiometry="3" constant="true"/>
<speciesReference species="rGTP" stoichiometry="1" constant="true"/>
</listOfProducts>
</reaction>
<reaction id="rUTP_Synth" name="rUTP_Synth" fast="false" fbc:lowerFluxBound="par1" fbc:upperFluxBound="par2" reversible="false">
<listOfReactants>
<speciesReference species="ATP" stoichiometry="4" constant="true"/>
<speciesReference species="N" stoichiometry="1" constant="true"/>
<speciesReference species="PRPP" stoichiometry="1" constant="true"/>
<speciesReference species="Asp" stoichiometry="1" constant="true"/>
</listOfReactants>
<listOfProducts>
<speciesReference species="NADH" stoichiometry="1" constant="true"/>
<speciesReference species="rUTP" stoichiometry="1" constant="true"/>
</listOfProducts>
</reaction>
<reaction id="SuccCoA__Succ" name="SuccCoA::Succ" fast="false" fbc:lowerFluxBound="par3" fbc:upperFluxBound="par2" reversible="true">
<listOfReactants>
<speciesReference species="SuccCoA" stoichiometry="1" constant="true"/>
</listOfReactants>
<listOfProducts>
<speciesReference species="Succ" stoichiometry="1" constant="true"/>
<speciesReference species="ATP" stoichiometry="1" constant="true"/>
</listOfProducts>
</reaction>
<reaction id="TDPGlcs_Synth" name="TDPGlcs_Synth" fast="false" fbc:lowerFluxBound="par1" fbc:upperFluxBound="par2" reversible="false">
<listOfReactants>
<speciesReference species="F6P" stoichiometry="1" constant="true"/>
<speciesReference species="ATP" stoichiometry="2" constant="true"/>
<speciesReference species="N" stoichiometry="1" constant="true"/>
</listOfReactants>
<listOfProducts>
<speciesReference species="TDPGlcs" stoichiometry="1" constant="true"/>
</listOfProducts>
</reaction>
<reaction id="Transaldo" name="Transaldo" fast="false" fbc:lowerFluxBound="par3" fbc:upperFluxBound="par2" reversible="true">
<listOfReactants>
<speciesReference species="G3P" stoichiometry="1" constant="true"/>
<speciesReference species="S7P" stoichiometry="1" constant="true"/>
</listOfReactants>
<listOfProducts>
<speciesReference species="F6P" stoichiometry="1" constant="true"/>
<speciesReference species="E4P" stoichiometry="1" constant="true"/>
</listOfProducts>
</reaction>
<reaction id="TransHydro" name="TransHydro" fast="false" fbc:lowerFluxBound="par3" fbc:upperFluxBound="par2" reversible="true">
<listOfReactants>
<speciesReference species="NADH" stoichiometry="1" constant="true"/>
<speciesReference species="H_ex" stoichiometry="1" constant="true"/>
</listOfReactants>
<listOfProducts>
<speciesReference species="NADPH" stoichiometry="1" constant="true"/>
</listOfProducts>
</reaction>
<reaction id="Transket1" name="Transket1" fast="false" fbc:lowerFluxBound="par3" fbc:upperFluxBound="par2" reversible="true">
<listOfReactants>
<speciesReference species="R5P" stoichiometry="1" constant="true"/>
<speciesReference species="X5P" stoichiometry="1" constant="true"/>
</listOfReactants>
<listOfProducts>
<speciesReference species="G3P" stoichiometry="1" constant="true"/>
<speciesReference species="S7P" stoichiometry="1" constant="true"/>
</listOfProducts>
</reaction>
<reaction id="Transket2" name="Transket2" fast="false" fbc:lowerFluxBound="par3" fbc:upperFluxBound="par2" reversible="true">
<listOfReactants>
<speciesReference species="E4P" stoichiometry="1" constant="true"/>
<speciesReference species="X5P" stoichiometry="1" constant="true"/>
</listOfReactants>
<listOfProducts>
<speciesReference species="F6P" stoichiometry="1" constant="true"/>
<speciesReference species="G3P" stoichiometry="1" constant="true"/>
</listOfProducts>
</reaction>
<reaction id="UDPGlc_Synth" name="UDPGlc_Synth" fast="false" fbc:lowerFluxBound="par1" fbc:upperFluxBound="par2" reversible="false">
<listOfReactants>
<speciesReference species="G6P" stoichiometry="1" constant="true"/>
<speciesReference species="ATP" stoichiometry="1" constant="true"/>
</listOfReactants>
<listOfProducts>
<speciesReference species="UDPGlc" stoichiometry="1" constant="true"/>
</listOfProducts>
</reaction>
<reaction id="UDP_NAG_Synth" name="UDP_NAG_Synth" fast="false" fbc:lowerFluxBound="par1" fbc:upperFluxBound="par2" reversible="false">
<listOfReactants>
<speciesReference species="F6P" stoichiometry="1" constant="true"/>
<speciesReference species="AcCoA" stoichiometry="1" constant="true"/>
<speciesReference species="ATP" stoichiometry="1" constant="true"/>
<speciesReference species="Gln" stoichiometry="1" constant="true"/>
</listOfReactants>
<listOfProducts>
<speciesReference species="Glu" stoichiometry="1" constant="true"/>
<speciesReference species="UDP_NAG" stoichiometry="1" constant="true"/>
</listOfProducts>
</reaction>
<reaction id="UDP_NAM_Synth" name="UDP_NAM_Synth" fast="false" fbc:lowerFluxBound="par1" fbc:upperFluxBound="par2" reversible="false">
<listOfReactants>
<speciesReference species="PEP" stoichiometry="1" constant="true"/>
<speciesReference species="NADPH" stoichiometry="1" constant="true"/>
<speciesReference species="UDP_NAG" stoichiometry="1" constant="true"/>
</listOfReactants>
<listOfProducts>
<speciesReference species="UDP_NAM" stoichiometry="1" constant="true"/>
</listOfProducts>
</reaction>
<reaction id="G3P__3PG" name="G3P::3PG" fast="false" fbc:lowerFluxBound="par1" fbc:upperFluxBound="par2" reversible="false">
<listOfReactants>
<speciesReference species="G3P" stoichiometry="1" constant="true"/>
</listOfReactants>
<listOfProducts>
<speciesReference species="3PG" stoichiometry="1" constant="true"/>
<speciesReference species="NADH" stoichiometry="1" constant="true"/>
</listOfProducts>
</reaction>
<reaction id="Ac_ex" name="Ac_ex" fast="false" fbc:lowerFluxBound="par1" fbc:upperFluxBound="par2" reversible="false">
<listOfReactants>
<speciesReference species="Ac" stoichiometry="1" constant="true"/>
</listOfReactants>
<listOfProducts>
<speciesReference species="Ac_EX" stoichiometry="1" constant="true"/>
</listOfProducts>
</reaction>
<reaction id="Acon_ex" name="Acon_ex" fast="false" fbc:lowerFluxBound="par1" fbc:upperFluxBound="par2" reversible="false">
<listOfReactants>
<speciesReference species="Acon" stoichiometry="1" constant="true"/>
</listOfReactants>
<listOfProducts>
<speciesReference species="Acon_EX" stoichiometry="1" constant="true"/>
</listOfProducts>
</reaction>
<reaction id="Butol_ex" name="Butol_ex" fast="false" fbc:lowerFluxBound="par1" fbc:upperFluxBound="par2" reversible="false">
<listOfReactants>
<speciesReference species="Butol" stoichiometry="1" constant="true"/>
</listOfReactants>
<listOfProducts>
<speciesReference species="Butol_EX" stoichiometry="1" constant="true"/>
</listOfProducts>
</reaction>
<reaction id="Buty_ex" name="Buty_ex" fast="false" fbc:lowerFluxBound="par1" fbc:upperFluxBound="par2" reversible="false">
<listOfReactants>
<speciesReference species="Buty" stoichiometry="1" constant="true"/>
</listOfReactants>
<listOfProducts>
<speciesReference species="Buty_EX" stoichiometry="1" constant="true"/>
</listOfProducts>
</reaction>
<reaction id="CO2_ex" name="CO2_ex" fast="false" fbc:lowerFluxBound="par1" fbc:upperFluxBound="par2" reversible="false">
<listOfReactants>
<speciesReference species="CO2" stoichiometry="1" constant="true"/>
</listOfReactants>
<listOfProducts>
<speciesReference species="CO2_EX" stoichiometry="1" constant="true"/>
</listOfProducts>
</reaction>
<reaction id="Eth_ex" name="Eth_ex" fast="false" fbc:lowerFluxBound="par1" fbc:upperFluxBound="par2" reversible="false">
<listOfReactants>
<speciesReference species="Eth" stoichiometry="1" constant="true"/>
</listOfReactants>
<listOfProducts>
<speciesReference species="Eth_EX" stoichiometry="1" constant="true"/>
</listOfProducts>
</reaction>
<reaction id="Form__CO2" name="Form::CO2" fast="false" fbc:lowerFluxBound="par1" fbc:upperFluxBound="par2" reversible="false">
<listOfReactants>
<speciesReference species="Form" stoichiometry="1" constant="true"/>
</listOfReactants>
<listOfProducts>
<speciesReference species="CO2" stoichiometry="1" constant="true"/>
<speciesReference species="H2" stoichiometry="1" constant="true"/>
</listOfProducts>
</reaction>
<reaction id="Form_ex" name="Form_ex" fast="false" fbc:lowerFluxBound="par1" fbc:upperFluxBound="par2" reversible="false">
<listOfReactants>
<speciesReference species="Form" stoichiometry="1" constant="true"/>
</listOfReactants>
<listOfProducts>
<speciesReference species="Form_EX" stoichiometry="1" constant="true"/>
</listOfProducts>
</reaction>
<reaction id="Glc_up" name="Glc_up" fast="false" fbc:lowerFluxBound="par1" fbc:upperFluxBound="par5" reversible="false">
<listOfReactants>
<speciesReference species="Glc_EX" stoichiometry="1" constant="true"/>
</listOfReactants>
<listOfProducts>
<speciesReference species="Gluc" stoichiometry="1" constant="true"/>
</listOfProducts>
</reaction>
<reaction id="Glc_ATP_up" name="Glc_ATP_up" fast="false" fbc:lowerFluxBound="par1" fbc:upperFluxBound="par2" reversible="false">
<listOfReactants>
<speciesReference species="ATP" stoichiometry="1" constant="true"/>
<speciesReference species="Gluc" stoichiometry="1" constant="true"/>
</listOfReactants>
<listOfProducts>
<speciesReference species="G6P" stoichiometry="1" constant="true"/>
</listOfProducts>
</reaction>
<reaction id="Glc_PTS_up" name="Glc_PTS_up" fast="false" fbc:lowerFluxBound="par1" fbc:upperFluxBound="par2" reversible="false">
<listOfReactants>
<speciesReference species="PEP" stoichiometry="1" constant="true"/>
<speciesReference species="Gluc" stoichiometry="1" constant="true"/>
</listOfReactants>
<listOfProducts>
<speciesReference species="G6P" stoichiometry="1" constant="true"/>
<speciesReference species="Pyr" stoichiometry="1" constant="true"/>
</listOfProducts>
</reaction>
<reaction id="Glyc_up" name="Glyc_up" fast="false" fbc:lowerFluxBound="par1" fbc:upperFluxBound="par6" reversible="false">
<listOfReactants>
<speciesReference species="Glyc_EX" stoichiometry="1" constant="true"/>
</listOfReactants>
<listOfProducts>
<speciesReference species="Glyc" stoichiometry="1" constant="true"/>
</listOfProducts>
</reaction>
<reaction id="H2_ex" name="H2_ex" fast="false" fbc:lowerFluxBound="par1" fbc:upperFluxBound="par2" reversible="false">
<listOfReactants>
<speciesReference species="H2" stoichiometry="1" constant="true"/>
</listOfReactants>
<listOfProducts>
<speciesReference species="H2_EX" stoichiometry="1" constant="true"/>
</listOfProducts>
</reaction>
<reaction id="But__Acon" name="But::Acon" fast="false" fbc:lowerFluxBound="par1" fbc:upperFluxBound="par2" reversible="false">
<listOfReactants>
<speciesReference species="Buty" stoichiometry="1" constant="true"/>
<speciesReference species="AcacCoA" stoichiometry="1" constant="true"/>
</listOfReactants>
<listOfProducts>
<speciesReference species="Acac" stoichiometry="1" constant="true"/>
<speciesReference species="ButCoA" stoichiometry="1" constant="true"/>
</listOfProducts>
</reaction>
<reaction id="Ac_up" name="Ac_up" fast="false" fbc:lowerFluxBound="par1" fbc:upperFluxBound="par2" reversible="false">
<listOfReactants>
<speciesReference species="Ac_EX" stoichiometry="1" constant="true"/>
</listOfReactants>
<listOfProducts>
<speciesReference species="Ac" stoichiometry="1" constant="true"/>
</listOfProducts>
</reaction>
<reaction id="Buty_up" name="Buty_up" fast="false" fbc:lowerFluxBound="par1" fbc:upperFluxBound="par2" reversible="false">
<listOfReactants>
<speciesReference species="Buty_EX" stoichiometry="1" constant="true"/>
</listOfReactants>
<listOfProducts>
<speciesReference species="Buty" stoichiometry="1" constant="true"/>
</listOfProducts>
</reaction>
<reaction id="Lac_EX" name="Lac_EX" fast="false" fbc:lowerFluxBound="par1" fbc:upperFluxBound="par2" reversible="false">
<listOfReactants>
<speciesReference species="Lac" stoichiometry="1" constant="true"/>
</listOfReactants>
<listOfProducts>
<speciesReference species="Lac_EX" stoichiometry="1" constant="true"/>
</listOfProducts>
</reaction>
<reaction id="mue_CA" name="mue_CA" fast="false" fbc:lowerFluxBound="par1" fbc:upperFluxBound="par2" reversible="false">
<listOfReactants>
<speciesReference species="BM_CA" stoichiometry="1" constant="true"/>
</listOfReactants>
<listOfProducts>
<speciesReference species="BM_tot" stoichiometry="1" constant="true"/>
</listOfProducts>
</reaction>
<reaction id="Hydrogenase" name="Hydrogenase" fast="false" fbc:lowerFluxBound="par3" fbc:upperFluxBound="par2" reversible="true">
<listOfReactants>
<speciesReference species="Fdred" stoichiometry="1" constant="true"/>
</listOfReactants>
<listOfProducts>
<speciesReference species="H2" stoichiometry="1" constant="true"/>
</listOfProducts>
</reaction>
<reaction id="Fdred__NADH" name="Fdred::NADH" fast="false" fbc:lowerFluxBound="par3" fbc:upperFluxBound="par2" reversible="true">
<listOfReactants>
<speciesReference species="Fdred" stoichiometry="1" constant="true"/>
</listOfReactants>
<listOfProducts>
<speciesReference species="NADH" stoichiometry="1" constant="true"/>
</listOfProducts>
</reaction>
</listOfReactions>
<listOfParameters>
<parameter id="par3" constant="true" value="-Inf" />
<parameter id="par1" constant="true" value="0" />
<parameter id="par4" constant="true" value="1" />
<parameter id="par5" constant="true" value="12.75" />
<parameter id="par6" constant="true" value="30" />
<parameter id="par2" constant="true" value="Inf" />
</listOfParameters>
<fbc:listOfObjectives fbc:activeObjective="objective1">
<fbc:objective fbc:id="objective1" fbc:type="maximize">
<fbc:listOfFluxObjectives>
<fbc:fluxObjective fbc:reaction="BM_CA_Synth" fbc:coefficient="1"/>
</fbc:listOfFluxObjectives>
</fbc:objective>
</fbc:listOfObjectives>
</model>
</sbml>

## Sheet: S. wolfei
metabolite identifier	metabolite name	type		reaction name	reaction	lower bound	upper bound
G6P	Glucose-6-Phosphate	internal		DNA_Synth	4.4129 ATP + 0.7968 dATP + 0.8194 dGTP + 0.8194 dCTP + 0.7968 dTTP = 1 DNA	0	Inf
F6P	Fructose-6-Phosphate	internal		Glyco_Synth	6.16 ADPGlc = 1 Glyco	0	Inf
F16P	Fructose-1,6-bisphosphat	internal		Lip_Synth	1.4176 Glyc3P + 2.8352 ATP + 1.4176 Ser + 2.8352 avg_FS = 1 Lip	-Inf	Inf
DHAP	Dihydroxyaceton-phosphate	internal		LPS_Synth	0.46176 UDPGlc + 0.69118 CDPEth + 0.69118 OH_myr_ac + 0.69118 C14_0_FS + 0.69118 CMP_KDO + 0.69118 NDPHep + 0.46176 TDPGlcs = 1 LPS	0	Inf
Glyc3P	Glycerol_3_Phosphat	internal		PepGly_Synth	5.52 ATP + 2.208 Ala + 1.104 Glu + 1.104 UDP_NAG + 1.104 UDP_NAM + 1.104 di_am_pim = 1 PepGly	0	Inf
G3P	Glyceraldehyde-3-phosphate	internal		PolyPhos_Synth	12.66 ATP = 1 PolyPhos	-Inf	Inf
DPG	Diphosphoglycerate	internal		Prot_Synth	39.9455 ATP + 0.88727 Ala + 0.15818 Cys + 0.41636 Asp + 0.45455 Glu + 0.32 Phe + 1.0582 Gly + 0.16364 His + 0.50182 Ile + 0.59273 Lys + 0.77818 Leu + 0.26546 Met + 0.41636 Asn + 0.38182 Pro + 0.45455 Gln + 0.51091 Arg + 0.37273 Ser + 0.43818 Thr + 0.73091 Val + 0.09818 Trp + 0.23818 Tyr = 1 Prot	0	Inf
3PG	3-Phosphoglycerate	internal		RNA_Synth	1.2488 ATP + 0.80488 rATP + 0.99024 rGTP + 0.61436 rCTP + 0.66341 rUTP = 1 RNA	0	Inf
2PG	2-Phosphoglycerate	internal		BM_Synth	0.03 DNA + 0.015 Glyco + 0.015 LPS + 0.1 Lip + 0.015 PepGly + 0.64 Prot + 0.185 RNA = 1 BM_SW1	0	Inf
PEP	Phosphoenolpyruvate	internal		Ala_Synth	1 Pyr + 1 Glu = 1 alKG + 1 Ala	0	Inf
Pyr	Pyruvate	internal		Arg_Synth	1 AcCoA + 4 ATP + 1 NADPH + 1 CO2 + 1 N + 1 Asp + 2 Glu = 1 alKG + 1 Fum + 1 Ac + 1 Arg	0	Inf
AcCoA	Acetyl_CoA	internal		Asn_Synth	2 ATP + 1 N + 1 Asp = 1 Asn	0	Inf
Cit	Citrate	internal		Asp_synth	1 OxA + 1 Glu = 1 alKG + 1 Asp	0	Inf
ICit	Iso-Citrate	internal		Cys_Synth	1 AcCoA + 1 S + 1 Ser = 1 Ac + 1 Cys	0	Inf
alKG	alpha-Ketoglutarate(=Oxoglutarate)	internal		Gln_Synth	1 ATP + 1 N + 1 Glu = 1 Gln	0	Inf
SuccCoA	Succinyl-Coenzym-A	internal		Glu_synth	1 alKG + 1 NADPH + 1 N = 1 Glu	0	Inf
Succ	Succinate	internal		Gly_Synth	1 Ser = 1 MTHF + 1 Gly	0	Inf
Fum	Fumarate	internal		His_Synth	1 ATP + 1 PRPP + 1 Gln = 1 alKG + 2 NADH + 1 His	0	Inf
Mal	Malate	internal		Ile_Synth	1 Pyr + 1 NADPH + 1 Glu + 1 Thr = 1 alKG + 1 CO2 + 1 N + 1 Ile	0	Inf
OxA	Oxalacetate	internal		Leu_Synth	2 Pyr + 1 AcCoA + 1 NADPH + 1 Glu = 1 alKG + 1 NADH + 2 CO2 + 1 Leu	0	Inf
Glyox	Glyoxylate	internal		Lys_Synth	1 di_am_pim = 1 CO2 + 1 Lys	0	Inf
R5P	Ribose-5-Phosphate	internal		Met_Synth	1 SuccCoA + 1 ATP + 2 NADPH + 1 MTHF + 1 Cys + 1 Asp = 1 Pyr + 1 Succ + 1 N + 1 Met	0	Inf
Rl5P	Ribulose-5-Phosphate	internal		Phe_Synth	1 Chor + 1 Glu = 1 alKG + 1 CO2 + 1 Phe	0	Inf
E4P	Erythrose-4-Phosphate	internal		Pro_Synth	1 ATP + 2 NADPH + 1 Glu = 1 Pro	0	Inf
X5P	Xylolose-5-Phosphate	internal		Ser_Synth	1 3PG + 1 Glu = 1 alKG + 1 NADH + 1 Ser	0	Inf
S7P	Seduheptulose-7-Phosphate	internal		Thr_Synth	2 ATP + 2 NADPH + 1 Asp = 1 Thr	0	Inf
PGlac	6-Phospho-Gluconolactone	internal		Trp_Synth	1 Chor + 1 PRPP + 1 Gln + 1 Ser = 1 G3P + 1 Pyr + 1 CO2 + 1 Glu + 1 Trp	0	Inf
PGluc	6-Phospho-Gluconate	internal		Tyr_Synth	1 Chor + 1 Glu = 1 alKG + 1 NADH + 1 CO2 + 1 Tyr	0	Inf
Glucn	Gluconate	internal		Val_Synth	2 Pyr + 1 NADPH + 1 Glu = 1 alKG + 1 CO2 + 1 Val	0	Inf
KetoPGluc	2-Keto-3-desoxy-6-phosphogluconate	internal		dATP_Synth	1 NADPH + 1 rATP = 1 dATP	0	Inf
ATP	Adenosintriphosphate	internal		dCTP_Synth	1 NADPH + 1 rCTP = 1 dCTP	0	Inf
NADH	NADH	internal		dGTP_Synth	1 NADPH + 1 rGTP = 1 dGTP	0	Inf
NADPH	NADPH	internal		dTTP_Synth	2 NADPH + 1 MTHF + 1 rUTP = 1 dTTP	0	Inf
QuiH2	Ubichinon_red	internal		rATP_Synth	5 ATP + 1 CO2 + 1 PRPP + 2 MTHF + 2 Asp + 1 Gly + 2 Gln = 2 Fum + 1 NADPH + 2 Glu + 1 rATP	0	Inf
H_ex	extraplasmatic_protons	internal		rCTP_Synth	1 ATP + 1 Gln + 1 rUTP = 1 Glu + 1 rCTP	0	Inf
O2	Oxygen	internal		rGTP_Synth	6 ATP + 1 CO2 + 1 PRPP + 2 MTHF + 1 Asp + 1 Gly + 3 Gln = 2 Fum + 1 NADH + 1 NADPH + 3 Glu + 1 rGTP	0	Inf
CO2	Carbon_dioxide	internal		rUTP_Synth	4 ATP + 1 N + 1 PRPP + 1 Asp = 1 NADH + 1 rUTP	0	Inf
N	Nitrogen(NH4)	internal		Mal_EX	1 Mal = 1 Mal_EX	0	Inf
S	Sulfur(SO4)	internal		2PG::PEP	1 2PG = 1 PEP	-Inf	Inf
Glyc	Glycerol	internal		3PG::2PG	1 3PG = 1 2PG	-Inf	Inf
AcP	Acetyl-P	internal		AcCoA::AcacCoA	2 AcCoA = 1 AcacCoA	-Inf	Inf
Ac	Acetat	internal		AcCoA::AcP	1 AcCoA = 1 AcP	-Inf	Inf
Form	Formate	internal		AcCoA::Cit	1 AcCoA + 1 OxA = 1 Cit	0	Inf
Lac	Lactate	internal		AcCoA::Pyr	1 Pyr = 1 AcCoA + 1 Form	-Inf	Inf
Adh	Acetaldehyde	internal		AcP::Ac	1 AcP = 1 ATP + 1 Ac	-Inf	Inf
Chor	Chorismat	internal		ADPGlc_Synth	1 G6P + 1 ATP = 1 ADPGlc	0	Inf
PRPP	_5-Phosphoribosyl-1-Pyrophosphat	internal		alKG::SuccCoA	1 alKG = 1 SuccCoA + 1 NADH + 1 CO2	0	Inf
MTHF	_5_10_Methylen-Tetrahydrofolat	internal		ATPSynth	3 H_ex = 1 ATP	-Inf	Inf
Ala	Alanin	internal		ATPase	3 Hout = 1 ATP	-Inf	Inf
Cys	Cystein	internal		avg_FS_Synth	8.24 AcCoA + 7.24 ATP + 13.91 NADPH = 1 avg_FS	0	Inf
Asp	Aspartate	internal		ButCoA::CroCoA	1 ButCoA = 1 CroCoA + 1 ETF_red	-Inf	Inf
Glu	Glutamate	internal		Buty::ButCoA	1 AcCoA + 1 Buty = 1 Ac + 1 ButCoA	-Inf	Inf
Phe	Phenylalanin	internal		C14_0_FS_Synth	7 AcCoA + 6 ATP + 12 NADPH = 1 C14_0_FS	0	Inf
Gly	Glycin	internal		CDPEth_Synth	1 3PG + 3 ATP + 1 NADPH + 1 N = 1 NADH + 1 CDPEth	0	Inf
His	Histidin	internal		Chor_Synth	2 PEP + 1 E4P + 1 ATP + 1 NADPH = 1 Chor	0	Inf
Ile	Isoleucin	internal		Cit::ICit	1 Cit = 1 ICit	-Inf	Inf
Lys	Lysin	internal		CMP_KDO_Synth	1 PEP + 1 R5P + 2 ATP = 1 CMP_KDO	0	Inf
Leu	Leucin	internal		CroCoA::HybutCoA	1 CroCoA = 1 HyButCoA	-Inf	Inf
Met	Methionin	internal		Crot::CroCoA	1 AcCoA + 1 Crot = 1 Ac + 1 CroCoA	0	Inf
Asn	Asparagin	internal		DHAP::G3P	1 DHAP = 1 G3P	-Inf	Inf
Pro	Prolin	internal		DHAP::Glyc3P	1 DHAP + 1 NADH = 1 Glyc3P	-Inf	Inf
Gln	Glutamin	internal		di_am_pim_Synth	1 Pyr + 1 SuccCoA + 1 ATP + 2 NADPH + 1 Asp + 1 Glu = 1 alKG + 1 Succ + 1 di_am_pim	0	Inf
Arg	Arginin	internal		DPG::3PG	1 DPG = 1 3PG + 1 ATP	-Inf	Inf
Ser	Serin	internal		F16P::F6P	1 F16P = 1 F6P	0	Inf
Thr	Threonin	internal		F16P::T3P	1 F16P = 1 DHAP + 1 G3P	-Inf	Inf
Val	Valin	internal		Fum::Mal	1 Fum = 1 Mal	-Inf	Inf
Trp	Tryptophan	internal		G3P::DPG	1 G3P = 1 DPG + 1 NADH	-Inf	Inf
Tyr	Tyrosin	internal		G6P::F6P	1 G6P = 1 F6P	-Inf	Inf
rATP	ATP_for_RNA_Synth	internal		Glyc::Glyc3P	1 ATP + 1 Glyc = 1 Glyc3P	0	Inf
rGTP	GTP_for_RNA_Synth	internal		HyButCoA::AcacCoA	1 HyButCoA = 1 NADH + 1 AcacCoA	-Inf	Inf
rCTP	CTP_for_RNA_Synth	internal		ICit::alKG	1 ICit = 1 alKG + 1 NADPH + 1 CO2	-Inf	Inf
rUTP	UTP_for_RNA_Synth	internal		MTHF_Synth	1 ATP + 1 NADPH = 1 MTHF	-Inf	Inf
dATP	ATP_for_DNA_Synth	internal		NADHDehydro	1 NADH = 1 QuiH2 + 2 H_ex	-Inf	Inf
dGTP	GTP_for_DNA_Synth	internal		NDPHep_Synth	1.5 G6P + 1 ATP = 4 NADPH + 1 NDPHep	0	Inf
dCTP	CTP_for_DNA_Synth	internal		OH_myr_ac_Synth	7 AcCoA + 6 ATP + 11 NADPH = 1 OH_myr_ac	0	Inf
dTTP	TTP_for_DNA_Synth	internal		OxA::Pyr	1 OxA = 1 Pyr + 1 CO2	0	Inf
avg_FS	av_fatty_acid	internal		PRPP_Synth	1 R5P + 2 ATP = 1 PRPP	0	Inf
UDPGlc	UDP_glucose	internal		PYR::AcCoA	1 Pyr = 1 AcCoA + 1 CO2 + 1 Fdred	-Inf	Inf
CDPEth	CDP_ethanolamine	internal		Pyr::OxA	1 Pyr + 1 ATP + 1 CO2 = 1 OxA	0	Inf
OH_myr_ac	OH_myristic_Acid	internal		Pyr::PEP	1 Pyr + 2 ATP = 1 PEP	0	Inf
C14_0_FS	C_14:0_Fatty_acid	internal		Rl5P::R5P	1 Rl5P = 1 R5P	-Inf	Inf
CMP_KDO	CMP_KDO	internal		Rl5P::X5P	1 Rl5P = 1 X5P	-Inf	Inf
NDPHep	NDP_Heptose	internal		SuccCoA::Succ	1 SuccCoA = 1 Succ + 1 ATP	-Inf	Inf
TDPGlcs	TDP_glucosamine	internal		TDPGlcs_Synth	1 F6P + 2 ATP + 1 N = 1 TDPGlcs	0	Inf
UDP_NAG	UDP_acetylglucosamine	internal		Transaldo	1 G3P + 1 S7P = 1 F6P + 1 E4P	-Inf	Inf
UDP_NAM	UDP_N_acetylmuramic_acid	internal		TransHydro	1 NADH + 1 H_ex = 1 NADPH	-Inf	Inf
di_am_pim	Diaminopimelate	internal		Transket1	1 R5P + 1 X5P = 1 G3P + 1 S7P	-Inf	Inf
ADPGlc	Glycogen_Monomere	internal		Transket2	1 E4P + 1 X5P = 1 F6P + 1 G3P	-Inf	Inf
H2	Hydrogen	internal		UDPGlc_Synth	1 G6P + 1 ATP = 1 UDPGlc	0	Inf
DNA	DNA	internal		UDP_NAG_Synth	1 F6P + 1 AcCoA + 1 ATP + 1 Gln = 1 Glu + 1 UDP_NAG	0	Inf
Glyco	Glycogen	internal		UDP_NAM_Synth	1 PEP + 1 NADPH + 1 UDP_NAG = 1 UDP_NAM	0	Inf
LPS	Lipopolysaccharide	internal		FormDehydro_ex	1 CO2 + 1 ETF_red + 2 Hout = 1 Form	0	Inf
Lip	Lipide	internal		Hydro_ex	1 ETF_red + 2 Hout = 1 H2	0	Inf
PepGly	Peptidoglykane	internal		Ac_ex	1 Ac = 1 Ac_EX	0	Inf
PolyPhos	Polyphosphat	internal		Buty_up	1 Buty_EX = 1 Buty	0	4.25
Prot	Proteine	internal		Buty_ex	1 Buty =	0	Inf
RNA	RNA	internal		CO2_ex	1 CO2 = 1 CO2_EX	0	Inf
AcacCoA	Acetoacetyl-CoA	internal		CO2_up	1 CO2_EX = 1 CO2	0	Inf
HyButCoA	3-Hydroxybutyryl-CoA	internal		Crot_up	1 Crot_EX = 1 Crot	0	2.85
CroCoA	Crotonyl-CoA	internal		Form_ex	1 Form = 1 Form_EX	0	Inf
ButCoA	Butyryl-CoA	internal		Form_up	1 Form_EX = 1 Form	0	Inf
Buty	Butyrate	internal		H2_ex	1 H2 = 1 H2_EX	0	Inf
Fdred	Ferredoxin	internal		N_up	= 1 N	0	Inf
Crot	Crotonate	internal		S_up	4 ATP + 4 NADPH = 1 S	0	Inf
ETF_red	ETF_red	internal		ATPmaint	1 ATP =	0.14	Inf
Hout	Protons extracellular	internal		mue_Medium	1 BM_SW = 1 BM_tot	0	Inf
BM_SW1	Biomass_SW1	internal		PolyHB_mue	0.8 BM_SW1 + 0.2 PHB = 1 BM_SW	0	Inf
BM_SW	Biomass_SW	internal		DHB_CoA::PHB	11.6158 DHB_CoA = 1 PHB	-Inf	Inf
DHB_CoA	Hydroxybutanoyl-CoA	internal		CroCoA::DHBCoA	1 CroCoA = 1 DHB_CoA	-Inf	Inf
PHB	Polyhydroxy butyric acid	internal		NADH_Fdred::H2	1 NADH + 1 Fdred = 2 H2	-Inf	Inf
BM_tot	total	external		H2::Fdred	1 Fdred = 1 H2	0	Inf
Buty_EX	butyrate_ex	external		CroCoA::ButCoA	1 H2 + 1 CroCoA = 1 ButCoA + 2 Hout	0	Inf
Crot_EX	crotonate_ex	external		Crot::CroCoA2	1 ButCoA + 1 Crot = 1 CroCoA + 1 Buty	0	Inf
H2_EX	hydrogen_ex	external		H2_up	1 H2_EX = 1 H2	0	Inf
Ac_EX	acetate_ex	external
Form_EX	formate_ex	external
CO2_EX	carbon_dioxide_ex	external
Mal_EX	malate_ex	external

## Sheet: SW SBML
<?xml version="1.0" encoding="UTF-8"?>
<sbml xmlns="http://www.sbml.org/sbml/level3/version1/core" level="3" version="1" fbc:required="false" xmlns:fbc="http://www.sbml.org/sbml/level3/version1/fbc/version2">
<model id="CNA_SW" name="SW" fbc:strict="true">
<listOfCompartments>
<compartment id="External_Species" constant="true"/>
<compartment id="Internal_Species" constant="true"/>
</listOfCompartments>
<listOfSpecies>
<species id="G6P" name="Glucose-6-Phosphate" boundaryCondition="false" compartment="Internal_Species" constant="false" hasOnlySubstanceUnits="false"/>
<species id="F6P" name="Fructose-6-Phosphate" boundaryCondition="false" compartment="Internal_Species" constant="false" hasOnlySubstanceUnits="false"/>
<species id="F16P" name="Fructose-1,6-bisphosphat" boundaryCondition="false" compartment="Internal_Species" constant="false" hasOnlySubstanceUnits="false"/>
<species id="DHAP" name="Dihydroxyaceton-phosphate" boundaryCondition="false" compartment="Internal_Species" constant="false" hasOnlySubstanceUnits="false"/>
<species id="Glyc3P" name="Glycerol_3_Phosphat" boundaryCondition="false" compartment="Internal_Species" constant="false" hasOnlySubstanceUnits="false"/>
<species id="G3P" name="Glyceraldehyde-3-phosphate" boundaryCondition="false" compartment="Internal_Species" constant="false" hasOnlySubstanceUnits="false"/>
<species id="DPG" name="Diphosphoglycerate" boundaryCondition="false" compartment="Internal_Species" constant="false" hasOnlySubstanceUnits="false"/>
<species id="3PG" name="3-Phosphoglycerate" boundaryCondition="false" compartment="Internal_Species" constant="false" hasOnlySubstanceUnits="false"/>
<species id="2PG" name="2-Phosphoglycerate" boundaryCondition="false" compartment="Internal_Species" constant="false" hasOnlySubstanceUnits="false"/>
<species id="PEP" name="Phosphoenolpyruvate" boundaryCondition="false" compartment="Internal_Species" constant="false" hasOnlySubstanceUnits="false"/>
<species id="Pyr" name="Pyruvat" boundaryCondition="false" compartment="Internal_Species" constant="false" hasOnlySubstanceUnits="false"/>
<species id="AcCoA" name="Acetyl_CoA" boundaryCondition="false" compartment="Internal_Species" constant="false" hasOnlySubstanceUnits="false"/>
<species id="Cit" name="Citrate" boundaryCondition="false" compartment="Internal_Species" constant="false" hasOnlySubstanceUnits="false"/>
<species id="ICit" name="Iso-Citrate" boundaryCondition="false" compartment="Internal_Species" constant="false" hasOnlySubstanceUnits="false"/>
<species id="alKG" name="alpha-Ketoglutarate(=Oxoglutarate)" boundaryCondition="false" compartment="Internal_Species" constant="false" hasOnlySubstanceUnits="false"/>
<species id="SuccCoA" name="Succinyl-Coenzym-A" boundaryCondition="false" compartment="Internal_Species" constant="false" hasOnlySubstanceUnits="false"/>
<species id="Succ" name="Succinate" boundaryCondition="false" compartment="Internal_Species" constant="false" hasOnlySubstanceUnits="false"/>
<species id="Fum" name="Fumarate" boundaryCondition="false" compartment="Internal_Species" constant="false" hasOnlySubstanceUnits="false"/>
<species id="Mal" name="Malate" boundaryCondition="false" compartment="Internal_Species" constant="false" hasOnlySubstanceUnits="false"/>
<species id="OxA" name="Oxalacetate" boundaryCondition="false" compartment="Internal_Species" constant="false" hasOnlySubstanceUnits="false"/>
<species id="Glyox" name="Glyoxylate" boundaryCondition="false" compartment="Internal_Species" constant="false" hasOnlySubstanceUnits="false"/>
<species id="R5P" name="Ribose-5-Phosphate" boundaryCondition="false" compartment="Internal_Species" constant="false" hasOnlySubstanceUnits="false"/>
<species id="Rl5P" name="Ribulose-5-Phosphate" boundaryCondition="false" compartment="Internal_Species" constant="false" hasOnlySubstanceUnits="false"/>
<species id="E4P" name="Erythrose-4-Phosphate" boundaryCondition="false" compartment="Internal_Species" constant="false" hasOnlySubstanceUnits="false"/>
<species id="X5P" name="Xylolose-5-Phosphate" boundaryCondition="false" compartment="Internal_Species" constant="false" hasOnlySubstanceUnits="false"/>
<species id="S7P" name="Seduheptulose-7-Phosphate" boundaryCondition="false" compartment="Internal_Species" constant="false" hasOnlySubstanceUnits="false"/>
<species id="PGlac" name="6-Phospho-Gluconolactone" boundaryCondition="false" compartment="Internal_Species" constant="false" hasOnlySubstanceUnits="false"/>
<species id="PGluc" name="6-Phospho-Gluconate" boundaryCondition="false" compartment="Internal_Species" constant="false" hasOnlySubstanceUnits="false"/>
<species id="Glucn" name="Gluconate" boundaryCondition="false" compartment="Internal_Species" constant="false" hasOnlySubstanceUnits="false"/>
<species id="KetoPGluc" name="2-Keto-3-desoxy-6-phosphogluconate" boundaryCondition="false" compartment="Internal_Species" constant="false" hasOnlySubstanceUnits="false"/>
<species id="ATP" name="Adenosintriphosphate" boundaryCondition="false" compartment="Internal_Species" constant="false" hasOnlySubstanceUnits="false"/>
<species id="NADH" name="NADH" boundaryCondition="false" compartment="Internal_Species" constant="false" hasOnlySubstanceUnits="false"/>
<species id="NADPH" name="NADPH" boundaryCondition="false" compartment="Internal_Species" constant="false" hasOnlySubstanceUnits="false"/>
<species id="QuiH2" name="Ubichinon_red" boundaryCondition="false" compartment="Internal_Species" constant="false" hasOnlySubstanceUnits="false"/>
<species id="H_ex" name="extraplasmatic_protons" boundaryCondition="false" compartment="Internal_Species" constant="false" hasOnlySubstanceUnits="false"/>
<species id="O2" name="Oxygen" boundaryCondition="false" compartment="Internal_Species" constant="false" hasOnlySubstanceUnits="false"/>
<species id="CO2" name="Carbon_dioxide" boundaryCondition="false" compartment="Internal_Species" constant="false" hasOnlySubstanceUnits="false"/>
<species id="N" name="Nitrogen(NH4)" boundaryCondition="false" compartment="Internal_Species" constant="false" hasOnlySubstanceUnits="false"/>
<species id="S" name="Sulfur(SO4)" boundaryCondition="false" compartment="Internal_Species" constant="false" hasOnlySubstanceUnits="false"/>
<species id="Glyc" name="Glycerol" boundaryCondition="false" compartment="Internal_Species" constant="false" hasOnlySubstanceUnits="false"/>
<species id="AcP" name="Acetyl-P" boundaryCondition="false" compartment="Internal_Species" constant="false" hasOnlySubstanceUnits="false"/>
<species id="Ac" name="Acetat" boundaryCondition="false" compartment="Internal_Species" constant="false" hasOnlySubstanceUnits="false"/>
<species id="Form" name="Formate" boundaryCondition="false" compartment="Internal_Species" constant="false" hasOnlySubstanceUnits="false"/>
<species id="Lac" name="Lactate" boundaryCondition="false" compartment="Internal_Species" constant="false" hasOnlySubstanceUnits="false"/>
<species id="Adh" name="Acetaldehyde" boundaryCondition="false" compartment="Internal_Species" constant="false" hasOnlySubstanceUnits="false"/>
<species id="Chor" name="Chorismat" boundaryCondition="false" compartment="Internal_Species" constant="false" hasOnlySubstanceUnits="false"/>
<species id="PRPP" name="_5-Phosphoribosyl-1-Pyrophosphat" boundaryCondition="false" compartment="Internal_Species" constant="false" hasOnlySubstanceUnits="false"/>
<species id="MTHF" name="_5_10_Methylen-Tetrahydrofolat" boundaryCondition="false" compartment="Internal_Species" constant="false" hasOnlySubstanceUnits="false"/>
<species id="Ala" name="Alanin" boundaryCondition="false" compartment="Internal_Species" constant="false" hasOnlySubstanceUnits="false"/>
<species id="Cys" name="Cystein" boundaryCondition="false" compartment="Internal_Species" constant="false" hasOnlySubstanceUnits="false"/>
<species id="Asp" name="Aspartate" boundaryCondition="false" compartment="Internal_Species" constant="false" hasOnlySubstanceUnits="false"/>
<species id="Glu" name="Glutamate" boundaryCondition="false" compartment="Internal_Species" constant="false" hasOnlySubstanceUnits="false"/>
<species id="Phe" name="Phenylalanin" boundaryCondition="false" compartment="Internal_Species" constant="false" hasOnlySubstanceUnits="false"/>
<species id="Gly" name="Glycin" boundaryCondition="false" compartment="Internal_Species" constant="false" hasOnlySubstanceUnits="false"/>
<species id="His" name="Histidin" boundaryCondition="false" compartment="Internal_Species" constant="false" hasOnlySubstanceUnits="false"/>
<species id="Ile" name="Isoleucin" boundaryCondition="false" compartment="Internal_Species" constant="false" hasOnlySubstanceUnits="false"/>
<species id="Lys" name="Lysin" boundaryCondition="false" compartment="Internal_Species" constant="false" hasOnlySubstanceUnits="false"/>
<species id="Leu" name="Leucin" boundaryCondition="false" compartment="Internal_Species" constant="false" hasOnlySubstanceUnits="false"/>
<species id="Met" name="Methionin" boundaryCondition="false" compartment="Internal_Species" constant="false" hasOnlySubstanceUnits="false"/>
<species id="Asn" name="Asparagin" boundaryCondition="false" compartment="Internal_Species" constant="false" hasOnlySubstanceUnits="false"/>
<species id="Pro" name="Prolin" boundaryCondition="false" compartment="Internal_Species" constant="false" hasOnlySubstanceUnits="false"/>
<species id="Gln" name="Glutamin" boundaryCondition="false" compartment="Internal_Species" constant="false" hasOnlySubstanceUnits="false"/>
<species id="Arg" name="Arginin" boundaryCondition="false" compartment="Internal_Species" constant="false" hasOnlySubstanceUnits="false"/>
<species id="Ser" name="Serin" boundaryCondition="false" compartment="Internal_Species" constant="false" hasOnlySubstanceUnits="false"/>
<species id="Thr" name="Threonin" boundaryCondition="false" compartment="Internal_Species" constant="false" hasOnlySubstanceUnits="false"/>
<species id="Val" name="Valin" boundaryCondition="false" compartment="Internal_Species" constant="false" hasOnlySubstanceUnits="false"/>
<species id="Trp" name="Tryptophan" boundaryCondition="false" compartment="Internal_Species" constant="false" hasOnlySubstanceUnits="false"/>
<species id="Tyr" name="Tyrosin" boundaryCondition="false" compartment="Internal_Species" constant="false" hasOnlySubstanceUnits="false"/>
<species id="rATP" name="ATP_for_RNA_Synth" boundaryCondition="false" compartment="Internal_Species" constant="false" hasOnlySubstanceUnits="false"/>
<species id="rGTP" name="GTP_for_RNA_Synth" boundaryCondition="false" compartment="Internal_Species" constant="false" hasOnlySubstanceUnits="false"/>
<species id="rCTP" name="CTP_for_RNA_Synth" boundaryCondition="false" compartment="Internal_Species" constant="false" hasOnlySubstanceUnits="false"/>
<species id="rUTP" name="UTP_for_RNA_Synth" boundaryCondition="false" compartment="Internal_Species" constant="false" hasOnlySubstanceUnits="false"/>
<species id="dATP" name="ATP_for_DNA_Synth" boundaryCondition="false" compartment="Internal_Species" constant="false" hasOnlySubstanceUnits="false"/>
<species id="dGTP" name="GTP_for_DNA_Synth" boundaryCondition="false" compartment="Internal_Species" constant="false" hasOnlySubstanceUnits="false"/>
<species id="dCTP" name="CTP_for_DNA_Synth" boundaryCondition="false" compartment="Internal_Species" constant="false" hasOnlySubstanceUnits="false"/>
<species id="dTTP" name="TTP_for_DNA_Synth" boundaryCondition="false" compartment="Internal_Species" constant="false" hasOnlySubstanceUnits="false"/>
<species id="avg_FS" name="av_fatty_acid" boundaryCondition="false" compartment="Internal_Species" constant="false" hasOnlySubstanceUnits="false"/>
<species id="UDPGlc" name="UDP_glucose" boundaryCondition="false" compartment="Internal_Species" constant="false" hasOnlySubstanceUnits="false"/>
<species id="CDPEth" name="CDP_ethanolamine" boundaryCondition="false" compartment="Internal_Species" constant="false" hasOnlySubstanceUnits="false"/>
<species id="OH_myr_ac" name="OH_myristic_Acid" boundaryCondition="false" compartment="Internal_Species" constant="false" hasOnlySubstanceUnits="false"/>
<species id="C14_0_FS" name="C_14:0_Fatty_acid" boundaryCondition="false" compartment="Internal_Species" constant="false" hasOnlySubstanceUnits="false"/>
<species id="CMP_KDO" name="CMP_KDO" boundaryCondition="false" compartment="Internal_Species" constant="false" hasOnlySubstanceUnits="false"/>
<species id="NDPHep" name="NDP_Heptose" boundaryCondition="false" compartment="Internal_Species" constant="false" hasOnlySubstanceUnits="false"/>
<species id="TDPGlcs" name="TDP_glucosamine" boundaryCondition="false" compartment="Internal_Species" constant="false" hasOnlySubstanceUnits="false"/>
<species id="UDP_NAG" name="UDP_acetylglucosamine" boundaryCondition="false" compartment="Internal_Species" constant="false" hasOnlySubstanceUnits="false"/>
<species id="UDP_NAM" name="UDP_N_acetylmuramic_acid" boundaryCondition="false" compartment="Internal_Species" constant="false" hasOnlySubstanceUnits="false"/>
<species id="di_am_pim" name="Diaminopimelate" boundaryCondition="false" compartment="Internal_Species" constant="false" hasOnlySubstanceUnits="false"/>
<species id="ADPGlc" name="Glycogen_Monomere" boundaryCondition="false" compartment="Internal_Species" constant="false" hasOnlySubstanceUnits="false"/>
<species id="H2" name="Wasserstoff_Ecoli" boundaryCondition="false" compartment="Internal_Species" constant="false" hasOnlySubstanceUnits="false"/>
<species id="DNA" name="DNA" boundaryCondition="false" compartment="Internal_Species" constant="false" hasOnlySubstanceUnits="false"/>
<species id="Glyco" name="Glycogen" boundaryCondition="false" compartment="Internal_Species" constant="false" hasOnlySubstanceUnits="false"/>
<species id="LPS" name="Lipopolysaccharide" boundaryCondition="false" compartment="Internal_Species" constant="false" hasOnlySubstanceUnits="false"/>
<species id="Lip" name="Lipide" boundaryCondition="false" compartment="Internal_Species" constant="false" hasOnlySubstanceUnits="false"/>
<species id="PepGly" name="Peptidoglykane" boundaryCondition="false" compartment="Internal_Species" constant="false" hasOnlySubstanceUnits="false"/>
<species id="PolyPhos" name="Polyphosphat" boundaryCondition="false" compartment="Internal_Species" constant="false" hasOnlySubstanceUnits="false"/>
<species id="Prot" name="Proteine" boundaryCondition="false" compartment="Internal_Species" constant="false" hasOnlySubstanceUnits="false"/>
<species id="RNA" name="RNA" boundaryCondition="false" compartment="Internal_Species" constant="false" hasOnlySubstanceUnits="false"/>
<species id="AcacCoA" name="Acetoacetyl-CoA" boundaryCondition="false" compartment="Internal_Species" constant="false" hasOnlySubstanceUnits="false"/>
<species id="HyButCoA" name="3-Hydroxybutyryl-CoA" boundaryCondition="false" compartment="Internal_Species" constant="false" hasOnlySubstanceUnits="false"/>
<species id="CroCoA" name="Crotonyl-CoA" boundaryCondition="false" compartment="Internal_Species" constant="false" hasOnlySubstanceUnits="false"/>
<species id="ButCoA" name="Butyryl-CoA" boundaryCondition="false" compartment="Internal_Species" constant="false" hasOnlySubstanceUnits="false"/>
<species id="Buty" name="Butyrat" boundaryCondition="false" compartment="Internal_Species" constant="false" hasOnlySubstanceUnits="false"/>
<species id="Fdred" name="Ferredoxin" boundaryCondition="false" compartment="Internal_Species" constant="false" hasOnlySubstanceUnits="false"/>
<species id="Crot" name="Crotonat" boundaryCondition="false" compartment="Internal_Species" constant="false" hasOnlySubstanceUnits="false"/>
<species id="ETF_red" name="ETF_red" boundaryCondition="false" compartment="Internal_Species" constant="false" hasOnlySubstanceUnits="false"/>
<species id="Hout" name="Protonen_au�n" boundaryCondition="false" compartment="Internal_Species" constant="false" hasOnlySubstanceUnits="false"/>
<species id="BM_SW1" name="Biomass_SW1" boundaryCondition="false" compartment="Internal_Species" constant="false" hasOnlySubstanceUnits="false"/>
<species id="BM_SW" name="Biomass_SW" boundaryCondition="false" compartment="Internal_Species" constant="false" hasOnlySubstanceUnits="false"/>
<species id="DHB_CoA" name="Hydroxybutanoyl-CoA" boundaryCondition="false" compartment="Internal_Species" constant="false" hasOnlySubstanceUnits="false"/>
<species id="PHB" name="Polyhydroxybutters�re" boundaryCondition="false" compartment="Internal_Species" constant="false" hasOnlySubstanceUnits="false"/>
<species id="BM_tot" name="total" boundaryCondition="true" compartment="External_Species" constant="false" hasOnlySubstanceUnits="false"/>
<species id="Buty_EX" name="butyrate_ex" boundaryCondition="true" compartment="External_Species" constant="false" hasOnlySubstanceUnits="false"/>
<species id="Crot_EX" name="crotonate_ex" boundaryCondition="true" compartment="External_Species" constant="false" hasOnlySubstanceUnits="false"/>
<species id="H2_EX" name="hydrogen_ex" boundaryCondition="true" compartment="External_Species" constant="false" hasOnlySubstanceUnits="false"/>
<species id="Ac_EX" name="acetate_ex" boundaryCondition="true" compartment="External_Species" constant="false" hasOnlySubstanceUnits="false"/>
<species id="Form_EX" name="formate_ex" boundaryCondition="true" compartment="External_Species" constant="false" hasOnlySubstanceUnits="false"/>
<species id="CO2_EX" name="carbon_dioxide_ex" boundaryCondition="true" compartment="External_Species" constant="false" hasOnlySubstanceUnits="false"/>
<species id="Mal_EX" name="malate_ex" boundaryCondition="true" compartment="External_Species" constant="false" hasOnlySubstanceUnits="false"/>
</listOfSpecies>
<listOfReactions>
<reaction id="DNA_Synth" name="DNA_Synth" fast="false" fbc:lowerFluxBound="par1" fbc:upperFluxBound="par2" reversible="false">
<listOfReactants>
<speciesReference species="ATP" stoichiometry="4.4129" constant="true"/>
<speciesReference species="dATP" stoichiometry="0.7968" constant="true"/>
<speciesReference species="dGTP" stoichiometry="0.8194" constant="true"/>
<speciesReference species="dCTP" stoichiometry="0.8194" constant="true"/>
<speciesReference species="dTTP" stoichiometry="0.7968" constant="true"/>
</listOfReactants>
<listOfProducts>
<speciesReference species="DNA" stoichiometry="1" constant="true"/>
</listOfProducts>
</reaction>
<reaction id="Glyco_Synth" name="Glyco_Synth" fast="false" fbc:lowerFluxBound="par1" fbc:upperFluxBound="par2" reversible="false">
<listOfReactants>
<speciesReference species="ADPGlc" stoichiometry="6.16" constant="true"/>
</listOfReactants>
<listOfProducts>
<speciesReference species="Glyco" stoichiometry="1" constant="true"/>
</listOfProducts>
</reaction>
<reaction id="Lip_Synth" name="Lip_Synth" fast="false" fbc:lowerFluxBound="par3" fbc:upperFluxBound="par2" reversible="true">
<listOfReactants>
<speciesReference species="Glyc3P" stoichiometry="1.4176" constant="true"/>
<speciesReference species="ATP" stoichiometry="2.8352" constant="true"/>
<speciesReference species="Ser" stoichiometry="1.4176" constant="true"/>
<speciesReference species="avg_FS" stoichiometry="2.8352" constant="true"/>
</listOfReactants>
<listOfProducts>
<speciesReference species="Lip" stoichiometry="1" constant="true"/>
</listOfProducts>
</reaction>
<reaction id="LPS_Synth" name="LPS_Synth" fast="false" fbc:lowerFluxBound="par1" fbc:upperFluxBound="par2" reversible="false">
<listOfReactants>
<speciesReference species="UDPGlc" stoichiometry="0.46176" constant="true"/>
<speciesReference species="CDPEth" stoichiometry="0.69118" constant="true"/>
<speciesReference species="OH_myr_ac" stoichiometry="0.69118" constant="true"/>
<speciesReference species="C14_0_FS" stoichiometry="0.69118" constant="true"/>
<speciesReference species="CMP_KDO" stoichiometry="0.69118" constant="true"/>
<speciesReference species="NDPHep" stoichiometry="0.69118" constant="true"/>
<speciesReference species="TDPGlcs" stoichiometry="0.46176" constant="true"/>
</listOfReactants>
<listOfProducts>
<speciesReference species="LPS" stoichiometry="1" constant="true"/>
</listOfProducts>
</reaction>
<reaction id="PepGly_Synth" name="PepGly_Synth" fast="false" fbc:lowerFluxBound="par1" fbc:upperFluxBound="par2" reversible="false">
<listOfReactants>
<speciesReference species="ATP" stoichiometry="5.52" constant="true"/>
<speciesReference species="Ala" stoichiometry="2.208" constant="true"/>
<speciesReference species="Glu" stoichiometry="1.104" constant="true"/>
<speciesReference species="UDP_NAG" stoichiometry="1.104" constant="true"/>
<speciesReference species="UDP_NAM" stoichiometry="1.104" constant="true"/>
<speciesReference species="di_am_pim" stoichiometry="1.104" constant="true"/>
</listOfReactants>
<listOfProducts>
<speciesReference species="PepGly" stoichiometry="1" constant="true"/>
</listOfProducts>
</reaction>
<reaction id="PolyPhos_Synth" name="PolyPhos_Synth" fast="false" fbc:lowerFluxBound="par3" fbc:upperFluxBound="par2" reversible="true">
<listOfReactants>
<speciesReference species="ATP" stoichiometry="12.66" constant="true"/>
</listOfReactants>
<listOfProducts>
<speciesReference species="PolyPhos" stoichiometry="1" constant="true"/>
</listOfProducts>
</reaction>
<reaction id="Prot_Synth" name="Prot_Synth" fast="false" fbc:lowerFluxBound="par1" fbc:upperFluxBound="par2" reversible="false">
<listOfReactants>
<speciesReference species="ATP" stoichiometry="39.9455" constant="true"/>
<speciesReference species="Ala" stoichiometry="0.88727" constant="true"/>
<speciesReference species="Cys" stoichiometry="0.15818" constant="true"/>
<speciesReference species="Asp" stoichiometry="0.41636" constant="true"/>
<speciesReference species="Glu" stoichiometry="0.45455" constant="true"/>
<speciesReference species="Phe" stoichiometry="0.32" constant="true"/>
<speciesReference species="Gly" stoichiometry="1.0582" constant="true"/>
<speciesReference species="His" stoichiometry="0.16364" constant="true"/>
<speciesReference species="Ile" stoichiometry="0.50182" constant="true"/>
<speciesReference species="Lys" stoichiometry="0.59273" constant="true"/>
<speciesReference species="Leu" stoichiometry="0.77818" constant="true"/>
<speciesReference species="Met" stoichiometry="0.26546" constant="true"/>
<speciesReference species="Asn" stoichiometry="0.41636" constant="true"/>
<speciesReference species="Pro" stoichiometry="0.38182" constant="true"/>
<speciesReference species="Gln" stoichiometry="0.45455" constant="true"/>
<speciesReference species="Arg" stoichiometry="0.51091" constant="true"/>
<speciesReference species="Ser" stoichiometry="0.37273" constant="true"/>
<speciesReference species="Thr" stoichiometry="0.43818" constant="true"/>
<speciesReference species="Val" stoichiometry="0.73091" constant="true"/>
<speciesReference species="Trp" stoichiometry="0.09818" constant="true"/>
<speciesReference species="Tyr" stoichiometry="0.23818" constant="true"/>
</listOfReactants>
<listOfProducts>
<speciesReference species="Prot" stoichiometry="1" constant="true"/>
</listOfProducts>
</reaction>
<reaction id="RNA_Synth" name="RNA_Synth" fast="false" fbc:lowerFluxBound="par1" fbc:upperFluxBound="par2" reversible="false">
<listOfReactants>
<speciesReference species="ATP" stoichiometry="1.2488" constant="true"/>
<speciesReference species="rATP" stoichiometry="0.80488" constant="true"/>
<speciesReference species="rGTP" stoichiometry="0.99024" constant="true"/>
<speciesReference species="rCTP" stoichiometry="0.61436" constant="true"/>
<speciesReference species="rUTP" stoichiometry="0.66341" constant="true"/>
</listOfReactants>
<listOfProducts>
<speciesReference species="RNA" stoichiometry="1" constant="true"/>
</listOfProducts>
</reaction>
<reaction id="BM_Synth" name="BM_Synth" fast="false" fbc:lowerFluxBound="par1" fbc:upperFluxBound="par2" reversible="false">
<listOfReactants>
<speciesReference species="DNA" stoichiometry="0.03" constant="true"/>
<speciesReference species="Glyco" stoichiometry="0.015" constant="true"/>
<speciesReference species="LPS" stoichiometry="0.015" constant="true"/>
<speciesReference species="Lip" stoichiometry="0.1" constant="true"/>
<speciesReference species="PepGly" stoichiometry="0.015" constant="true"/>
<speciesReference species="Prot" stoichiometry="0.64" constant="true"/>
<speciesReference species="RNA" stoichiometry="0.185" constant="true"/>
</listOfReactants>
<listOfProducts>
<speciesReference species="BM_SW1" stoichiometry="1" constant="true"/>
</listOfProducts>
</reaction>
<reaction id="Ala_Synth" name="Ala_Synth" fast="false" fbc:lowerFluxBound="par1" fbc:upperFluxBound="par2" reversible="false">
<listOfReactants>
<speciesReference species="Pyr" stoichiometry="1" constant="true"/>
<speciesReference species="Glu" stoichiometry="1" constant="true"/>
</listOfReactants>
<listOfProducts>
<speciesReference species="alKG" stoichiometry="1" constant="true"/>
<speciesReference species="Ala" stoichiometry="1" constant="true"/>
</listOfProducts>
</reaction>
<reaction id="Arg_Synth" name="Arg_Synth" fast="false" fbc:lowerFluxBound="par1" fbc:upperFluxBound="par2" reversible="false">
<listOfReactants>
<speciesReference species="AcCoA" stoichiometry="1" constant="true"/>
<speciesReference species="ATP" stoichiometry="4" constant="true"/>
<speciesReference species="NADPH" stoichiometry="1" constant="true"/>
<speciesReference species="CO2" stoichiometry="1" constant="true"/>
<speciesReference species="N" stoichiometry="1" constant="true"/>
<speciesReference species="Asp" stoichiometry="1" constant="true"/>
<speciesReference species="Glu" stoichiometry="2" constant="true"/>
</listOfReactants>
<listOfProducts>
<speciesReference species="alKG" stoichiometry="1" constant="true"/>
<speciesReference species="Fum" stoichiometry="1" constant="true"/>
<speciesReference species="Ac" stoichiometry="1" constant="true"/>
<speciesReference species="Arg" stoichiometry="1" constant="true"/>
</listOfProducts>
</reaction>
<reaction id="Asn_Synth" name="Asn_Synth" fast="false" fbc:lowerFluxBound="par1" fbc:upperFluxBound="par2" reversible="false">
<listOfReactants>
<speciesReference species="ATP" stoichiometry="2" constant="true"/>
<speciesReference species="N" stoichiometry="1" constant="true"/>
<speciesReference species="Asp" stoichiometry="1" constant="true"/>
</listOfReactants>
<listOfProducts>
<speciesReference species="Asn" stoichiometry="1" constant="true"/>
</listOfProducts>
</reaction>
<reaction id="Asp_synth" name="Asp_synth" fast="false" fbc:lowerFluxBound="par1" fbc:upperFluxBound="par2" reversible="false">
<listOfReactants>
<speciesReference species="OxA" stoichiometry="1" constant="true"/>
<speciesReference species="Glu" stoichiometry="1" constant="true"/>
</listOfReactants>
<listOfProducts>
<speciesReference species="alKG" stoichiometry="1" constant="true"/>
<speciesReference species="Asp" stoichiometry="1" constant="true"/>
</listOfProducts>
</reaction>
<reaction id="Cys_Synth" name="Cys_Synth" fast="false" fbc:lowerFluxBound="par1" fbc:upperFluxBound="par2" reversible="false">
<listOfReactants>
<speciesReference species="AcCoA" stoichiometry="1" constant="true"/>
<speciesReference species="S" stoichiometry="1" constant="true"/>
<speciesReference species="Ser" stoichiometry="1" constant="true"/>
</listOfReactants>
<listOfProducts>
<speciesReference species="Ac" stoichiometry="1" constant="true"/>
<speciesReference species="Cys" stoichiometry="1" constant="true"/>
</listOfProducts>
</reaction>
<reaction id="Gln_Synth" name="Gln_Synth" fast="false" fbc:lowerFluxBound="par1" fbc:upperFluxBound="par2" reversible="false">
<listOfReactants>
<speciesReference species="ATP" stoichiometry="1" constant="true"/>
<speciesReference species="N" stoichiometry="1" constant="true"/>
<speciesReference species="Glu" stoichiometry="1" constant="true"/>
</listOfReactants>
<listOfProducts>
<speciesReference species="Gln" stoichiometry="1" constant="true"/>
</listOfProducts>
</reaction>
<reaction id="Glu_synth" name="Glu_synth" fast="false" fbc:lowerFluxBound="par1" fbc:upperFluxBound="par2" reversible="false">
<listOfReactants>
<speciesReference species="alKG" stoichiometry="1" constant="true"/>
<speciesReference species="NADPH" stoichiometry="1" constant="true"/>
<speciesReference species="N" stoichiometry="1" constant="true"/>
</listOfReactants>
<listOfProducts>
<speciesReference species="Glu" stoichiometry="1" constant="true"/>
</listOfProducts>
</reaction>
<reaction id="Gly_Synth" name="Gly_Synth" fast="false" fbc:lowerFluxBound="par1" fbc:upperFluxBound="par2" reversible="false">
<listOfReactants>
<speciesReference species="Ser" stoichiometry="1" constant="true"/>
</listOfReactants>
<listOfProducts>
<speciesReference species="MTHF" stoichiometry="1" constant="true"/>
<speciesReference species="Gly" stoichiometry="1" constant="true"/>
</listOfProducts>
</reaction>
<reaction id="His_Synth" name="His_Synth" fast="false" fbc:lowerFluxBound="par1" fbc:upperFluxBound="par2" reversible="false">
<listOfReactants>
<speciesReference species="ATP" stoichiometry="1" constant="true"/>
<speciesReference species="PRPP" stoichiometry="1" constant="true"/>
<speciesReference species="Gln" stoichiometry="1" constant="true"/>
</listOfReactants>
<listOfProducts>
<speciesReference species="alKG" stoichiometry="1" constant="true"/>
<speciesReference species="NADH" stoichiometry="2" constant="true"/>
<speciesReference species="His" stoichiometry="1" constant="true"/>
</listOfProducts>
</reaction>
<reaction id="Ile_Synth" name="Ile_Synth" fast="false" fbc:lowerFluxBound="par1" fbc:upperFluxBound="par2" reversible="false">
<listOfReactants>
<speciesReference species="Pyr" stoichiometry="1" constant="true"/>
<speciesReference species="NADPH" stoichiometry="1" constant="true"/>
<speciesReference species="Glu" stoichiometry="1" constant="true"/>
<speciesReference species="Thr" stoichiometry="1" constant="true"/>
</listOfReactants>
<listOfProducts>
<speciesReference species="alKG" stoichiometry="1" constant="true"/>
<speciesReference species="CO2" stoichiometry="1" constant="true"/>
<speciesReference species="N" stoichiometry="1" constant="true"/>
<speciesReference species="Ile" stoichiometry="1" constant="true"/>
</listOfProducts>
</reaction>
<reaction id="Leu_Synth" name="Leu_Synth" fast="false" fbc:lowerFluxBound="par1" fbc:upperFluxBound="par2" reversible="false">
<listOfReactants>
<speciesReference species="Pyr" stoichiometry="2" constant="true"/>
<speciesReference species="AcCoA" stoichiometry="1" constant="true"/>
<speciesReference species="NADPH" stoichiometry="1" constant="true"/>
<speciesReference species="Glu" stoichiometry="1" constant="true"/>
</listOfReactants>
<listOfProducts>
<speciesReference species="alKG" stoichiometry="1" constant="true"/>
<speciesReference species="NADH" stoichiometry="1" constant="true"/>
<speciesReference species="CO2" stoichiometry="2" constant="true"/>
<speciesReference species="Leu" stoichiometry="1" constant="true"/>
</listOfProducts>
</reaction>
<reaction id="Lys_Synth" name="Lys_Synth" fast="false" fbc:lowerFluxBound="par1" fbc:upperFluxBound="par2" reversible="false">
<listOfReactants>
<speciesReference species="di_am_pim" stoichiometry="1" constant="true"/>
</listOfReactants>
<listOfProducts>
<speciesReference species="CO2" stoichiometry="1" constant="true"/>
<speciesReference species="Lys" stoichiometry="1" constant="true"/>
</listOfProducts>
</reaction>
<reaction id="Met_Synth" name="Met_Synth" fast="false" fbc:lowerFluxBound="par1" fbc:upperFluxBound="par2" reversible="false">
<listOfReactants>
<speciesReference species="SuccCoA" stoichiometry="1" constant="true"/>
<speciesReference species="ATP" stoichiometry="1" constant="true"/>
<speciesReference species="NADPH" stoichiometry="2" constant="true"/>
<speciesReference species="MTHF" stoichiometry="1" constant="true"/>
<speciesReference species="Cys" stoichiometry="1" constant="true"/>
<speciesReference species="Asp" stoichiometry="1" constant="true"/>
</listOfReactants>
<listOfProducts>
<speciesReference species="Pyr" stoichiometry="1" constant="true"/>
<speciesReference species="Succ" stoichiometry="1" constant="true"/>
<speciesReference species="N" stoichiometry="1" constant="true"/>
<speciesReference species="Met" stoichiometry="1" constant="true"/>
</listOfProducts>
</reaction>
<reaction id="Phe_Synth" name="Phe_Synth" fast="false" fbc:lowerFluxBound="par1" fbc:upperFluxBound="par2" reversible="false">
<listOfReactants>
<speciesReference species="Chor" stoichiometry="1" constant="true"/>
<speciesReference species="Glu" stoichiometry="1" constant="true"/>
</listOfReactants>
<listOfProducts>
<speciesReference species="alKG" stoichiometry="1" constant="true"/>
<speciesReference species="CO2" stoichiometry="1" constant="true"/>
<speciesReference species="Phe" stoichiometry="1" constant="true"/>
</listOfProducts>
</reaction>
<reaction id="Pro_Synth" name="Pro_Synth" fast="false" fbc:lowerFluxBound="par1" fbc:upperFluxBound="par2" reversible="false">
<listOfReactants>
<speciesReference species="ATP" stoichiometry="1" constant="true"/>
<speciesReference species="NADPH" stoichiometry="2" constant="true"/>
<speciesReference species="Glu" stoichiometry="1" constant="true"/>
</listOfReactants>
<listOfProducts>
<speciesReference species="Pro" stoichiometry="1" constant="true"/>
</listOfProducts>
</reaction>
<reaction id="Ser_Synth" name="Ser_Synth" fast="false" fbc:lowerFluxBound="par1" fbc:upperFluxBound="par2" reversible="false">
<listOfReactants>
<speciesReference species="3PG" stoichiometry="1" constant="true"/>
<speciesReference species="Glu" stoichiometry="1" constant="true"/>
</listOfReactants>
<listOfProducts>
<speciesReference species="alKG" stoichiometry="1" constant="true"/>
<speciesReference species="NADH" stoichiometry="1" constant="true"/>
<speciesReference species="Ser" stoichiometry="1" constant="true"/>
</listOfProducts>
</reaction>
<reaction id="Thr_Synth" name="Thr_Synth" fast="false" fbc:lowerFluxBound="par1" fbc:upperFluxBound="par2" reversible="false">
<listOfReactants>
<speciesReference species="ATP" stoichiometry="2" constant="true"/>
<speciesReference species="NADPH" stoichiometry="2" constant="true"/>
<speciesReference species="Asp" stoichiometry="1" constant="true"/>
</listOfReactants>
<listOfProducts>
<speciesReference species="Thr" stoichiometry="1" constant="true"/>
</listOfProducts>
</reaction>
<reaction id="Trp_Synth" name="Trp_Synth" fast="false" fbc:lowerFluxBound="par1" fbc:upperFluxBound="par2" reversible="false">
<listOfReactants>
<speciesReference species="Chor" stoichiometry="1" constant="true"/>
<speciesReference species="PRPP" stoichiometry="1" constant="true"/>
<speciesReference species="Gln" stoichiometry="1" constant="true"/>
<speciesReference species="Ser" stoichiometry="1" constant="true"/>
</listOfReactants>
<listOfProducts>
<speciesReference species="G3P" stoichiometry="1" constant="true"/>
<speciesReference species="Pyr" stoichiometry="1" constant="true"/>
<speciesReference species="CO2" stoichiometry="1" constant="true"/>
<speciesReference species="Glu" stoichiometry="1" constant="true"/>
<speciesReference species="Trp" stoichiometry="1" constant="true"/>
</listOfProducts>
</reaction>
<reaction id="Tyr_Synth" name="Tyr_Synth" fast="false" fbc:lowerFluxBound="par1" fbc:upperFluxBound="par2" reversible="false">
<listOfReactants>
<speciesReference species="Chor" stoichiometry="1" constant="true"/>
<speciesReference species="Glu" stoichiometry="1" constant="true"/>
</listOfReactants>
<listOfProducts>
<speciesReference species="alKG" stoichiometry="1" constant="true"/>
<speciesReference species="NADH" stoichiometry="1" constant="true"/>
<speciesReference species="CO2" stoichiometry="1" constant="true"/>
<speciesReference species="Tyr" stoichiometry="1" constant="true"/>
</listOfProducts>
</reaction>
<reaction id="Val_Synth" name="Val_Synth" fast="false" fbc:lowerFluxBound="par1" fbc:upperFluxBound="par2" reversible="false">
<listOfReactants>
<speciesReference species="Pyr" stoichiometry="2" constant="true"/>
<speciesReference species="NADPH" stoichiometry="1" constant="true"/>
<speciesReference species="Glu" stoichiometry="1" constant="true"/>
</listOfReactants>
<listOfProducts>
<speciesReference species="alKG" stoichiometry="1" constant="true"/>
<speciesReference species="CO2" stoichiometry="1" constant="true"/>
<speciesReference species="Val" stoichiometry="1" constant="true"/>
</listOfProducts>
</reaction>
<reaction id="dATP_Synth" name="dATP_Synth" fast="false" fbc:lowerFluxBound="par1" fbc:upperFluxBound="par2" reversible="false">
<listOfReactants>
<speciesReference species="NADPH" stoichiometry="1" constant="true"/>
<speciesReference species="rATP" stoichiometry="1" constant="true"/>
</listOfReactants>
<listOfProducts>
<speciesReference species="dATP" stoichiometry="1" constant="true"/>
</listOfProducts>
</reaction>
<reaction id="dCTP_Synth" name="dCTP_Synth" fast="false" fbc:lowerFluxBound="par1" fbc:upperFluxBound="par2" reversible="false">
<listOfReactants>
<speciesReference species="NADPH" stoichiometry="1" constant="true"/>
<speciesReference species="rCTP" stoichiometry="1" constant="true"/>
</listOfReactants>
<listOfProducts>
<speciesReference species="dCTP" stoichiometry="1" constant="true"/>
</listOfProducts>
</reaction>
<reaction id="dGTP_Synth" name="dGTP_Synth" fast="false" fbc:lowerFluxBound="par1" fbc:upperFluxBound="par2" reversible="false">
<listOfReactants>
<speciesReference species="NADPH" stoichiometry="1" constant="true"/>
<speciesReference species="rGTP" stoichiometry="1" constant="true"/>
</listOfReactants>
<listOfProducts>
<speciesReference species="dGTP" stoichiometry="1" constant="true"/>
</listOfProducts>
</reaction>
<reaction id="dTTP_Synth" name="dTTP_Synth" fast="false" fbc:lowerFluxBound="par1" fbc:upperFluxBound="par2" reversible="false">
<listOfReactants>
<speciesReference species="NADPH" stoichiometry="2" constant="true"/>
<speciesReference species="MTHF" stoichiometry="1" constant="true"/>
<speciesReference species="rUTP" stoichiometry="1" constant="true"/>
</listOfReactants>
<listOfProducts>
<speciesReference species="dTTP" stoichiometry="1" constant="true"/>
</listOfProducts>
</reaction>
<reaction id="rATP_Synth" name="rATP_Synth" fast="false" fbc:lowerFluxBound="par1" fbc:upperFluxBound="par2" reversible="false">
<listOfReactants>
<speciesReference species="ATP" stoichiometry="5" constant="true"/>
<speciesReference species="CO2" stoichiometry="1" constant="true"/>
<speciesReference species="PRPP" stoichiometry="1" constant="true"/>
<speciesReference species="MTHF" stoichiometry="2" constant="true"/>
<speciesReference species="Asp" stoichiometry="2" constant="true"/>
<speciesReference species="Gly" stoichiometry="1" constant="true"/>
<speciesReference species="Gln" stoichiometry="2" constant="true"/>
</listOfReactants>
<listOfProducts>
<speciesReference species="Fum" stoichiometry="2" constant="true"/>
<speciesReference species="NADPH" stoichiometry="1" constant="true"/>
<speciesReference species="Glu" stoichiometry="2" constant="true"/>
<speciesReference species="rATP" stoichiometry="1" constant="true"/>
</listOfProducts>
</reaction>
<reaction id="rCTP_Synth" name="rCTP_Synth" fast="false" fbc:lowerFluxBound="par1" fbc:upperFluxBound="par2" reversible="false">
<listOfReactants>
<speciesReference species="ATP" stoichiometry="1" constant="true"/>
<speciesReference species="Gln" stoichiometry="1" constant="true"/>
<speciesReference species="rUTP" stoichiometry="1" constant="true"/>
</listOfReactants>
<listOfProducts>
<speciesReference species="Glu" stoichiometry="1" constant="true"/>
<speciesReference species="rCTP" stoichiometry="1" constant="true"/>
</listOfProducts>
</reaction>
<reaction id="rGTP_Synth" name="rGTP_Synth" fast="false" fbc:lowerFluxBound="par1" fbc:upperFluxBound="par2" reversible="false">
<listOfReactants>
<speciesReference species="ATP" stoichiometry="6" constant="true"/>
<speciesReference species="CO2" stoichiometry="1" constant="true"/>
<speciesReference species="PRPP" stoichiometry="1" constant="true"/>
<speciesReference species="MTHF" stoichiometry="2" constant="true"/>
<speciesReference species="Asp" stoichiometry="1" constant="true"/>
<speciesReference species="Gly" stoichiometry="1" constant="true"/>
<speciesReference species="Gln" stoichiometry="3" constant="true"/>
</listOfReactants>
<listOfProducts>
<speciesReference species="Fum" stoichiometry="2" constant="true"/>
<speciesReference species="NADH" stoichiometry="1" constant="true"/>
<speciesReference species="NADPH" stoichiometry="1" constant="true"/>
<speciesReference species="Glu" stoichiometry="3" constant="true"/>
<speciesReference species="rGTP" stoichiometry="1" constant="true"/>
</listOfProducts>
</reaction>
<reaction id="rUTP_Synth" name="rUTP_Synth" fast="false" fbc:lowerFluxBound="par1" fbc:upperFluxBound="par2" reversible="false">
<listOfReactants>
<speciesReference species="ATP" stoichiometry="4" constant="true"/>
<speciesReference species="N" stoichiometry="1" constant="true"/>
<speciesReference species="PRPP" stoichiometry="1" constant="true"/>
<speciesReference species="Asp" stoichiometry="1" constant="true"/>
</listOfReactants>
<listOfProducts>
<speciesReference species="NADH" stoichiometry="1" constant="true"/>
<speciesReference species="rUTP" stoichiometry="1" constant="true"/>
</listOfProducts>
</reaction>
<reaction id="Mal_ex" name="Mal_ex" fast="false" fbc:lowerFluxBound="par1" fbc:upperFluxBound="par2" reversible="false">
<listOfReactants>
<speciesReference species="Mal" stoichiometry="1" constant="true"/>
</listOfReactants>
<listOfProducts>
<speciesReference species="Mal_EX" stoichiometry="1" constant="true"/>
</listOfProducts>
</reaction>
<reaction id="2PG__PEP" name="2PG::PEP" fast="false" fbc:lowerFluxBound="par3" fbc:upperFluxBound="par2" reversible="true">
<listOfReactants>
<speciesReference species="2PG" stoichiometry="1" constant="true"/>
</listOfReactants>
<listOfProducts>
<speciesReference species="PEP" stoichiometry="1" constant="true"/>
</listOfProducts>
</reaction>
<reaction id="3PG__2PG" name="3PG::2PG" fast="false" fbc:lowerFluxBound="par3" fbc:upperFluxBound="par2" reversible="true">
<listOfReactants>
<speciesReference species="3PG" stoichiometry="1" constant="true"/>
</listOfReactants>
<listOfProducts>
<speciesReference species="2PG" stoichiometry="1" constant="true"/>
</listOfProducts>
</reaction>
<reaction id="AcCoA__AcacCoA" name="AcCoA::AcacCoA" fast="false" fbc:lowerFluxBound="par3" fbc:upperFluxBound="par2" reversible="true">
<listOfReactants>
<speciesReference species="AcCoA" stoichiometry="2" constant="true"/>
</listOfReactants>
<listOfProducts>
<speciesReference species="AcacCoA" stoichiometry="1" constant="true"/>
</listOfProducts>
</reaction>
<reaction id="AcCoA__AcP" name="AcCoA::AcP" fast="false" fbc:lowerFluxBound="par3" fbc:upperFluxBound="par2" reversible="true">
<listOfReactants>
<speciesReference species="AcCoA" stoichiometry="1" constant="true"/>
</listOfReactants>
<listOfProducts>
<speciesReference species="AcP" stoichiometry="1" constant="true"/>
</listOfProducts>
</reaction>
<reaction id="AcCoA__Cit" name="AcCoA::Cit" fast="false" fbc:lowerFluxBound="par1" fbc:upperFluxBound="par2" reversible="false">
<listOfReactants>
<speciesReference species="AcCoA" stoichiometry="1" constant="true"/>
<speciesReference species="OxA" stoichiometry="1" constant="true"/>
</listOfReactants>
<listOfProducts>
<speciesReference species="Cit" stoichiometry="1" constant="true"/>
</listOfProducts>
</reaction>
<reaction id="AcCoA__Pyr" name="AcCoA::Pyr" fast="false" fbc:lowerFluxBound="par3" fbc:upperFluxBound="par2" reversible="true">
<listOfReactants>
<speciesReference species="Pyr" stoichiometry="1" constant="true"/>
</listOfReactants>
<listOfProducts>
<speciesReference species="AcCoA" stoichiometry="1" constant="true"/>
<speciesReference species="Form" stoichiometry="1" constant="true"/>
</listOfProducts>
</reaction>
<reaction id="AcP__Ac" name="AcP::Ac" fast="false" fbc:lowerFluxBound="par3" fbc:upperFluxBound="par2" reversible="true">
<listOfReactants>
<speciesReference species="AcP" stoichiometry="1" constant="true"/>
</listOfReactants>
<listOfProducts>
<speciesReference species="ATP" stoichiometry="1" constant="true"/>
<speciesReference species="Ac" stoichiometry="1" constant="true"/>
</listOfProducts>
</reaction>
<reaction id="ADPGlc_Synth" name="ADPGlc_Synth" fast="false" fbc:lowerFluxBound="par1" fbc:upperFluxBound="par2" reversible="false">
<listOfReactants>
<speciesReference species="G6P" stoichiometry="1" constant="true"/>
<speciesReference species="ATP" stoichiometry="1" constant="true"/>
</listOfReactants>
<listOfProducts>
<speciesReference species="ADPGlc" stoichiometry="1" constant="true"/>
</listOfProducts>
</reaction>
<reaction id="alKG__SuccCoA" name="alKG::SuccCoA" fast="false" fbc:lowerFluxBound="par1" fbc:upperFluxBound="par2" reversible="false">
<listOfReactants>
<speciesReference species="alKG" stoichiometry="1" constant="true"/>
</listOfReactants>
<listOfProducts>
<speciesReference species="SuccCoA" stoichiometry="1" constant="true"/>
<speciesReference species="NADH" stoichiometry="1" constant="true"/>
<speciesReference species="CO2" stoichiometry="1" constant="true"/>
</listOfProducts>
</reaction>
<reaction id="ATPSynth" name="ATPSynth" fast="false" fbc:lowerFluxBound="par3" fbc:upperFluxBound="par2" reversible="true">
<listOfReactants>
<speciesReference species="H_ex" stoichiometry="3" constant="true"/>
</listOfReactants>
<listOfProducts>
<speciesReference species="ATP" stoichiometry="1" constant="true"/>
</listOfProducts>
</reaction>
<reaction id="ATPase" name="ATPase" fast="false" fbc:lowerFluxBound="par3" fbc:upperFluxBound="par2" reversible="true">
<listOfReactants>
<speciesReference species="Hout" stoichiometry="3" constant="true"/>
</listOfReactants>
<listOfProducts>
<speciesReference species="ATP" stoichiometry="1" constant="true"/>
</listOfProducts>
</reaction>
<reaction id="avg_FS_Synth" name="avg_FS_Synth" fast="false" fbc:lowerFluxBound="par1" fbc:upperFluxBound="par2" reversible="false">
<listOfReactants>
<speciesReference species="AcCoA" stoichiometry="8.24" constant="true"/>
<speciesReference species="ATP" stoichiometry="7.24" constant="true"/>
<speciesReference species="NADPH" stoichiometry="13.91" constant="true"/>
</listOfReactants>
<listOfProducts>
<speciesReference species="avg_FS" stoichiometry="1" constant="true"/>
</listOfProducts>
</reaction>
<reaction id="ButCoA__CroCoA" name="ButCoA::CroCoA" fast="false" fbc:lowerFluxBound="par3" fbc:upperFluxBound="par2" reversible="true">
<listOfReactants>
<speciesReference species="ButCoA" stoichiometry="1" constant="true"/>
</listOfReactants>
<listOfProducts>
<speciesReference species="CroCoA" stoichiometry="1" constant="true"/>
<speciesReference species="ETF_red" stoichiometry="1" constant="true"/>
</listOfProducts>
</reaction>
<reaction id="Buty__ButCoA" name="Buty::ButCoA" fast="false" fbc:lowerFluxBound="par3" fbc:upperFluxBound="par2" reversible="true">
<listOfReactants>
<speciesReference species="AcCoA" stoichiometry="1" constant="true"/>
<speciesReference species="Buty" stoichiometry="1" constant="true"/>
</listOfReactants>
<listOfProducts>
<speciesReference species="Ac" stoichiometry="1" constant="true"/>
<speciesReference species="ButCoA" stoichiometry="1" constant="true"/>
</listOfProducts>
</reaction>
<reaction id="C14_0_FS_Synth" name="C14_0_FS_Synth" fast="false" fbc:lowerFluxBound="par1" fbc:upperFluxBound="par2" reversible="false">
<listOfReactants>
<speciesReference species="AcCoA" stoichiometry="7" constant="true"/>
<speciesReference species="ATP" stoichiometry="6" constant="true"/>
<speciesReference species="NADPH" stoichiometry="12" constant="true"/>
</listOfReactants>
<listOfProducts>
<speciesReference species="C14_0_FS" stoichiometry="1" constant="true"/>
</listOfProducts>
</reaction>
<reaction id="CDPEth_Synth" name="CDPEth_Synth" fast="false" fbc:lowerFluxBound="par1" fbc:upperFluxBound="par2" reversible="false">
<listOfReactants>
<speciesReference species="3PG" stoichiometry="1" constant="true"/>
<speciesReference species="ATP" stoichiometry="3" constant="true"/>
<speciesReference species="NADPH" stoichiometry="1" constant="true"/>
<speciesReference species="N" stoichiometry="1" constant="true"/>
</listOfReactants>
<listOfProducts>
<speciesReference species="NADH" stoichiometry="1" constant="true"/>
<speciesReference species="CDPEth" stoichiometry="1" constant="true"/>
</listOfProducts>
</reaction>
<reaction id="Chor_Synth" name="Chor_Synth" fast="false" fbc:lowerFluxBound="par1" fbc:upperFluxBound="par2" reversible="false">
<listOfReactants>
<speciesReference species="PEP" stoichiometry="2" constant="true"/>
<speciesReference species="E4P" stoichiometry="1" constant="true"/>
<speciesReference species="ATP" stoichiometry="1" constant="true"/>
<speciesReference species="NADPH" stoichiometry="1" constant="true"/>
</listOfReactants>
<listOfProducts>
<speciesReference species="Chor" stoichiometry="1" constant="true"/>
</listOfProducts>
</reaction>
<reaction id="Cit__ICit" name="Cit::ICit" fast="false" fbc:lowerFluxBound="par3" fbc:upperFluxBound="par2" reversible="true">
<listOfReactants>
<speciesReference species="Cit" stoichiometry="1" constant="true"/>
</listOfReactants>
<listOfProducts>
<speciesReference species="ICit" stoichiometry="1" constant="true"/>
</listOfProducts>
</reaction>
<reaction id="CMP_KDO_Synth" name="CMP_KDO_Synth" fast="false" fbc:lowerFluxBound="par1" fbc:upperFluxBound="par2" reversible="false">
<listOfReactants>
<speciesReference species="PEP" stoichiometry="1" constant="true"/>
<speciesReference species="R5P" stoichiometry="1" constant="true"/>
<speciesReference species="ATP" stoichiometry="2" constant="true"/>
</listOfReactants>
<listOfProducts>
<speciesReference species="CMP_KDO" stoichiometry="1" constant="true"/>
</listOfProducts>
</reaction>
<reaction id="CroCoA__HybutCoA" name="CroCoA::HybutCoA" fast="false" fbc:lowerFluxBound="par3" fbc:upperFluxBound="par2" reversible="true">
<listOfReactants>
<speciesReference species="CroCoA" stoichiometry="1" constant="true"/>
</listOfReactants>
<listOfProducts>
<speciesReference species="HyButCoA" stoichiometry="1" constant="true"/>
</listOfProducts>
</reaction>
<reaction id="Crot__CroCoA" name="Crot::CroCoA" fast="false" fbc:lowerFluxBound="par1" fbc:upperFluxBound="par2" reversible="false">
<listOfReactants>
<speciesReference species="AcCoA" stoichiometry="1" constant="true"/>
<speciesReference species="Crot" stoichiometry="1" constant="true"/>
</listOfReactants>
<listOfProducts>
<speciesReference species="Ac" stoichiometry="1" constant="true"/>
<speciesReference species="CroCoA" stoichiometry="1" constant="true"/>
</listOfProducts>
</reaction>
<reaction id="DHAP__G3P" name="DHAP::G3P" fast="false" fbc:lowerFluxBound="par3" fbc:upperFluxBound="par2" reversible="true">
<listOfReactants>
<speciesReference species="DHAP" stoichiometry="1" constant="true"/>
</listOfReactants>
<listOfProducts>
<speciesReference species="G3P" stoichiometry="1" constant="true"/>
</listOfProducts>
</reaction>
<reaction id="DHAP__Glyc3P" name="DHAP::Glyc3P" fast="false" fbc:lowerFluxBound="par3" fbc:upperFluxBound="par2" reversible="true">
<listOfReactants>
<speciesReference species="DHAP" stoichiometry="1" constant="true"/>
<speciesReference species="NADH" stoichiometry="1" constant="true"/>
</listOfReactants>
<listOfProducts>
<speciesReference species="Glyc3P" stoichiometry="1" constant="true"/>
</listOfProducts>
</reaction>
<reaction id="di_am_pim_Synth" name="di_am_pim_Synth" fast="false" fbc:lowerFluxBound="par1" fbc:upperFluxBound="par2" reversible="false">
<listOfReactants>
<speciesReference species="Pyr" stoichiometry="1" constant="true"/>
<speciesReference species="SuccCoA" stoichiometry="1" constant="true"/>
<speciesReference species="ATP" stoichiometry="1" constant="true"/>
<speciesReference species="NADPH" stoichiometry="2" constant="true"/>
<speciesReference species="Asp" stoichiometry="1" constant="true"/>
<speciesReference species="Glu" stoichiometry="1" constant="true"/>
</listOfReactants>
<listOfProducts>
<speciesReference species="alKG" stoichiometry="1" constant="true"/>
<speciesReference species="Succ" stoichiometry="1" constant="true"/>
<speciesReference species="di_am_pim" stoichiometry="1" constant="true"/>
</listOfProducts>
</reaction>
<reaction id="DPG__3PG" name="DPG::3PG" fast="false" fbc:lowerFluxBound="par3" fbc:upperFluxBound="par2" reversible="true">
<listOfReactants>
<speciesReference species="DPG" stoichiometry="1" constant="true"/>
</listOfReactants>
<listOfProducts>
<speciesReference species="3PG" stoichiometry="1" constant="true"/>
<speciesReference species="ATP" stoichiometry="1" constant="true"/>
</listOfProducts>
</reaction>
<reaction id="F16P__F6P" name="F16P::F6P" fast="false" fbc:lowerFluxBound="par1" fbc:upperFluxBound="par2" reversible="false">
<listOfReactants>
<speciesReference species="F16P" stoichiometry="1" constant="true"/>
</listOfReactants>
<listOfProducts>
<speciesReference species="F6P" stoichiometry="1" constant="true"/>
</listOfProducts>
</reaction>
<reaction id="F16P__T3P" name="F16P::T3P" fast="false" fbc:lowerFluxBound="par3" fbc:upperFluxBound="par2" reversible="true">
<listOfReactants>
<speciesReference species="F16P" stoichiometry="1" constant="true"/>
</listOfReactants>
<listOfProducts>
<speciesReference species="DHAP" stoichiometry="1" constant="true"/>
<speciesReference species="G3P" stoichiometry="1" constant="true"/>
</listOfProducts>
</reaction>
<reaction id="Fum__Mal" name="Fum::Mal" fast="false" fbc:lowerFluxBound="par3" fbc:upperFluxBound="par2" reversible="true">
<listOfReactants>
<speciesReference species="Fum" stoichiometry="1" constant="true"/>
</listOfReactants>
<listOfProducts>
<speciesReference species="Mal" stoichiometry="1" constant="true"/>
</listOfProducts>
</reaction>
<reaction id="G3P__DPG" name="G3P::DPG" fast="false" fbc:lowerFluxBound="par3" fbc:upperFluxBound="par2" reversible="true">
<listOfReactants>
<speciesReference species="G3P" stoichiometry="1" constant="true"/>
</listOfReactants>
<listOfProducts>
<speciesReference species="DPG" stoichiometry="1" constant="true"/>
<speciesReference species="NADH" stoichiometry="1" constant="true"/>
</listOfProducts>
</reaction>
<reaction id="G6P__F6P" name="G6P::F6P" fast="false" fbc:lowerFluxBound="par3" fbc:upperFluxBound="par2" reversible="true">
<listOfReactants>
<speciesReference species="G6P" stoichiometry="1" constant="true"/>
</listOfReactants>
<listOfProducts>
<speciesReference species="F6P" stoichiometry="1" constant="true"/>
</listOfProducts>
</reaction>
<reaction id="Glyc__Glyc3P" name="Glyc::Glyc3P" fast="false" fbc:lowerFluxBound="par1" fbc:upperFluxBound="par2" reversible="false">
<listOfReactants>
<speciesReference species="ATP" stoichiometry="1" constant="true"/>
<speciesReference species="Glyc" stoichiometry="1" constant="true"/>
</listOfReactants>
<listOfProducts>
<speciesReference species="Glyc3P" stoichiometry="1" constant="true"/>
</listOfProducts>
</reaction>
<reaction id="HyButCoA__AcacCoA" name="HyButCoA::AcacCoA" fast="false" fbc:lowerFluxBound="par3" fbc:upperFluxBound="par2" reversible="true">
<listOfReactants>
<speciesReference species="HyButCoA" stoichiometry="1" constant="true"/>
</listOfReactants>
<listOfProducts>
<speciesReference species="NADH" stoichiometry="1" constant="true"/>
<speciesReference species="AcacCoA" stoichiometry="1" constant="true"/>
</listOfProducts>
</reaction>
<reaction id="ICit__alKG" name="ICit::alKG" fast="false" fbc:lowerFluxBound="par3" fbc:upperFluxBound="par2" reversible="true">
<listOfReactants>
<speciesReference species="ICit" stoichiometry="1" constant="true"/>
</listOfReactants>
<listOfProducts>
<speciesReference species="alKG" stoichiometry="1" constant="true"/>
<speciesReference species="NADPH" stoichiometry="1" constant="true"/>
<speciesReference species="CO2" stoichiometry="1" constant="true"/>
</listOfProducts>
</reaction>
<reaction id="MTHF_Synth" name="MTHF_Synth" fast="false" fbc:lowerFluxBound="par3" fbc:upperFluxBound="par2" reversible="true">
<listOfReactants>
<speciesReference species="ATP" stoichiometry="1" constant="true"/>
<speciesReference species="NADPH" stoichiometry="1" constant="true"/>
</listOfReactants>
<listOfProducts>
<speciesReference species="MTHF" stoichiometry="1" constant="true"/>
</listOfProducts>
</reaction>
<reaction id="NADHDehydro" name="NADHDehydro" fast="false" fbc:lowerFluxBound="par3" fbc:upperFluxBound="par2" reversible="true">
<listOfReactants>
<speciesReference species="NADH" stoichiometry="1" constant="true"/>
</listOfReactants>
<listOfProducts>
<speciesReference species="QuiH2" stoichiometry="1" constant="true"/>
<speciesReference species="H_ex" stoichiometry="2" constant="true"/>
</listOfProducts>
</reaction>
<reaction id="NDPHep_Synth" name="NDPHep_Synth" fast="false" fbc:lowerFluxBound="par1" fbc:upperFluxBound="par2" reversible="false">
<listOfReactants>
<speciesReference species="G6P" stoichiometry="1.5" constant="true"/>
<speciesReference species="ATP" stoichiometry="1" constant="true"/>
</listOfReactants>
<listOfProducts>
<speciesReference species="NADPH" stoichiometry="4" constant="true"/>
<speciesReference species="NDPHep" stoichiometry="1" constant="true"/>
</listOfProducts>
</reaction>
<reaction id="OH_myr_ac_Synth" name="OH_myr_ac_Synth" fast="false" fbc:lowerFluxBound="par1" fbc:upperFluxBound="par2" reversible="false">
<listOfReactants>
<speciesReference species="AcCoA" stoichiometry="7" constant="true"/>
<speciesReference species="ATP" stoichiometry="6" constant="true"/>
<speciesReference species="NADPH" stoichiometry="11" constant="true"/>
</listOfReactants>
<listOfProducts>
<speciesReference species="OH_myr_ac" stoichiometry="1" constant="true"/>
</listOfProducts>
</reaction>
<reaction id="OxA__Pyr" name="OxA::Pyr" fast="false" fbc:lowerFluxBound="par1" fbc:upperFluxBound="par2" reversible="false">
<listOfReactants>
<speciesReference species="OxA" stoichiometry="1" constant="true"/>
</listOfReactants>
<listOfProducts>
<speciesReference species="Pyr" stoichiometry="1" constant="true"/>
<speciesReference species="CO2" stoichiometry="1" constant="true"/>
</listOfProducts>
</reaction>
<reaction id="PRPP_Synth" name="PRPP_Synth" fast="false" fbc:lowerFluxBound="par1" fbc:upperFluxBound="par2" reversible="false">
<listOfReactants>
<speciesReference species="R5P" stoichiometry="1" constant="true"/>
<speciesReference species="ATP" stoichiometry="2" constant="true"/>
</listOfReactants>
<listOfProducts>
<speciesReference species="PRPP" stoichiometry="1" constant="true"/>
</listOfProducts>
</reaction>
<reaction id="PYR__AcCoA" name="PYR::AcCoA" fast="false" fbc:lowerFluxBound="par3" fbc:upperFluxBound="par2" reversible="true">
<listOfReactants>
<speciesReference species="Pyr" stoichiometry="1" constant="true"/>
</listOfReactants>
<listOfProducts>
<speciesReference species="AcCoA" stoichiometry="1" constant="true"/>
<speciesReference species="CO2" stoichiometry="1" constant="true"/>
<speciesReference species="Fdred" stoichiometry="1" constant="true"/>
</listOfProducts>
</reaction>
<reaction id="Pyr__OxA" name="Pyr::OxA" fast="false" fbc:lowerFluxBound="par1" fbc:upperFluxBound="par2" reversible="false">
<listOfReactants>
<speciesReference species="Pyr" stoichiometry="1" constant="true"/>
<speciesReference species="ATP" stoichiometry="1" constant="true"/>
<speciesReference species="CO2" stoichiometry="1" constant="true"/>
</listOfReactants>
<listOfProducts>
<speciesReference species="OxA" stoichiometry="1" constant="true"/>
</listOfProducts>
</reaction>
<reaction id="Pyr__PEP" name="Pyr::PEP" fast="false" fbc:lowerFluxBound="par1" fbc:upperFluxBound="par2" reversible="false">
<listOfReactants>
<speciesReference species="Pyr" stoichiometry="1" constant="true"/>
<speciesReference species="ATP" stoichiometry="2" constant="true"/>
</listOfReactants>
<listOfProducts>
<speciesReference species="PEP" stoichiometry="1" constant="true"/>
</listOfProducts>
</reaction>
<reaction id="Rl5P__R5P" name="Rl5P::R5P" fast="false" fbc:lowerFluxBound="par3" fbc:upperFluxBound="par2" reversible="true">
<listOfReactants>
<speciesReference species="Rl5P" stoichiometry="1" constant="true"/>
</listOfReactants>
<listOfProducts>
<speciesReference species="R5P" stoichiometry="1" constant="true"/>
</listOfProducts>
</reaction>
<reaction id="Rl5P__X5P" name="Rl5P::X5P" fast="false" fbc:lowerFluxBound="par3" fbc:upperFluxBound="par2" reversible="true">
<listOfReactants>
<speciesReference species="Rl5P" stoichiometry="1" constant="true"/>
</listOfReactants>
<listOfProducts>
<speciesReference species="X5P" stoichiometry="1" constant="true"/>
</listOfProducts>
</reaction>
<reaction id="SuccCoA__Succ" name="SuccCoA::Succ" fast="false" fbc:lowerFluxBound="par3" fbc:upperFluxBound="par2" reversible="true">
<listOfReactants>
<speciesReference species="SuccCoA" stoichiometry="1" constant="true"/>
</listOfReactants>
<listOfProducts>
<speciesReference species="Succ" stoichiometry="1" constant="true"/>
<speciesReference species="ATP" stoichiometry="1" constant="true"/>
</listOfProducts>
</reaction>
<reaction id="TDPGlcs_Synth" name="TDPGlcs_Synth" fast="false" fbc:lowerFluxBound="par1" fbc:upperFluxBound="par2" reversible="false">
<listOfReactants>
<speciesReference species="F6P" stoichiometry="1" constant="true"/>
<speciesReference species="ATP" stoichiometry="2" constant="true"/>
<speciesReference species="N" stoichiometry="1" constant="true"/>
</listOfReactants>
<listOfProducts>
<speciesReference species="TDPGlcs" stoichiometry="1" constant="true"/>
</listOfProducts>
</reaction>
<reaction id="Transaldo" name="Transaldo" fast="false" fbc:lowerFluxBound="par3" fbc:upperFluxBound="par2" reversible="true">
<listOfReactants>
<speciesReference species="G3P" stoichiometry="1" constant="true"/>
<speciesReference species="S7P" stoichiometry="1" constant="true"/>
</listOfReactants>
<listOfProducts>
[truncated: 270 more rows]

[truncated: 11 more sheets: P. freudenreichii, PF SBML, S. fumaroxidans, SF SBML, A. woodii, AW SBML, E. coli, EC SBML, 3-species reduced, 6-species reduced, 9-species reduced]
